# Supplementary material for: Identification of molecular pattern and prognostic risk model based on ligand-receptor pairs in liver cancer
Source: Front Immunol. 2023 Sep 25;14:1187108. doi: 10.3389/fimmu.2023.1187108 (PMC10560727; doi:10.3389/fimmu.2023.1187108)
Supplement: Supplementary Table 1 — The selected LRs with R-values above 0.3 and P-values less than 0.05. [file Table_1.xlsx]

## Sheet: LR-TCGAsymbol1
WNT7B_FZD1	TNFRSF17_TNFSF13B	TNFRSF13C_TNFSF13B	SPN_SIGLEC1	SIRPA_CD47	SEMA4A_PLXND1	SELP_SELPLG	SELP_CD34	SELL_SELPLG	PTPRC_CD22	PTGIR_GHRL	PLD2_ARF1	PDGFRA_PDGFC	PDGFB_PDGFRB	NOTCH4_JAG2	NOTCH4_DLL4	NOTCH3_JAG2	NOTCH1_JAG2	NOTCH1_JAG1	NGFR_NTF3	LTA_TNFRSF1B	LGR5_RSPO2	LGALS9_SLC1A5	LGALS9_HAVCR2	LGALS9_CD47	LGALS9_CD44	LAIR1_LILRB4	KLRB1_CLEC2D	KDR_VEGFC	JAM2_JAM3	JAG1_NOTCH4	JAG1_NOTCH3	JAG1_NOTCH2	IL15_IL15RA	ICAM1_SPN	HLA-DPB1_TNFSF13B	GRN_SORT1	FLT4_VEGFC	FGFR2_FGFR3	FGFR1_NCAM1	FCER2_CR2	EPHB6_EFNB1	EPHA2_EFNA5	EFNB2_EPHA4	DSC2_DSG2	DLL4_NOTCH3	CXCR3_CXCL9	CXCR3_CCL19	CXCL12_CXCR4	CXCL11_CXCR3
TCGA-DD-A11D	0.894506	1.17536	1.57782	2.20949	33.1506	4.32973	3.4227	3.55142	5.13975	2.84141	0.964964	120.347	3.48369	8.83126	1.94554	4.38492	3.91966	2.67148	3.90174	5.58916	13.7777	0.531484	5.31878	4.22992	8.17958	5.81599	1.36172	2.2541	6.88717	1.50347	3.17579	5.14992	5.00547	3.9359	13.4709	35.581	78.4945	2.59486	23.6086	0.94039	0.803541	4.74079	5.42631	2.28797	4.01664	6.35905	6.83885	14.0877	33.2238
TCGA-BC-A10W	1.46645	1.74582	1.79623	1.95343	17.7656	7.50981	4.23029	4.73847	5.22244	2.07081	0.737934	74.1885	2.86431	9.44685	3.56897	5.26863	7.08478	5.19191	8.57291	3.64037	25.0466	0.198004	10.3793	5.14795	10.3404	7.25503	2.06496	3.15469	4.98759	1.61018	6.94997	10.4658	12.1623	6.03447	32.6215	48.8483	81.7457	2.76031	8.72721	1.37094	0.480968	15.5637	26.3693	3.93945	16.2624	8.78444	6.00327	3.39154	27.0492
TCGA-DD-A11B	1.07595	0.558505	0.582372	0.916423	13.0961	4.72055	2.80582	3.7474	2.42015	1.33524	0.694748	105.06	4.56628	7.4829	1.77565	2.2413	2.43711	2.52757	3.93452	3.48539	6.72117	0.222178	2.19163	1.46979	6.66147	2.29952	0.525378	1.38499	5.76012	1.36142	3.18261	3.84406	6.85173	1.7229	7.53262	17.1712	44.3005	2.06248	17.9011	0.778977	0.353915	4.73895	4.92279	1.78079	3.14582	2.90275	2.9097	7.85338	20.5747
TCGA-DD-A39X	0.64192	0.873666	0.833601	1.3076	12.5908	4.42047	2.94836	2.86767	3.24346	1.52187	1.22734	73.6986	2.82228	5.81706	2.91755	2.37476	3.73916	3.64429	3.09494	5.55445	8.99656	0.465797	10.5869	3.79193	7.09192	4.15196	1.15089	3.07845	4.37588	1.77636	2.36821	3.18981	3.5867	4.38229	5.62874	51.8879	94.6189	2.60432	11.5359	1.92401	0.0657456	7.66696	2.85401	1.94222	4.13685	3.19637	1.42773	16.8904	20.5629
TCGA-DD-A3A5	0.494749	0.301874	0.290707	0.517675	17.8741	3.06992	1.26412	3.18022	1.66075	0.355782	0.521629	81.2945	3.80399	5.31914	1.50584	1.91007	2.58939	1.79442	2.41004	3.49149	14.1546	0.215399	2.14766	1.47204	5.19756	1.75028	0.318402	0.839007	3.40866	1.23151	2.12146	3.205	3.30573	6.32864	7.19767	12.7489	60.828	1.97676	7.82476	0.451332	0.0236912	3.90455	12.1416	1.57811	2.27357	2.99362	1.02232	0.842222	10.7128
TCGA-FV-A3I0	8.32988	0.858103	0.924807	1.03253	26.7369	8.08804	2.23848	2.81784	3.20761	1.18344	1.20723	155.98	13.8471	18.9173	2.77602	3.84574	9.8881	4.55316	12.7718	3.937	18.7991	0.135514	37.8729	39.0596	20.8793	20.5666	1.4778	0.924268	3.0015	1.74445	10.9946	18.1067	14.646	7.50204	39.9283	33.3959	82.8847	2.23614	51.2953	4.08455	0.0339499	6.72736	21.0899	6.31692	8.87244	10.9578	1.31164	1.35976	34.9644
TCGA-DD-A3A4	0.665753	1.34319	1.03011	2.26464	20.4762	4.87524	5.48202	4.24461	5.15548	1.74593	1.81886	91.5934	4.99818	7.83502	2.37487	2.91585	2.65375	2.89125	4.32201	5.2264	14.6678	0.195451	7.85509	4.14336	7.35739	5.00684	1.48946	2.28177	9.5164	1.98467	3.80563	4.08451	5.58734	4.06319	13.4325	31.3032	73.6242	3.38281	10.3629	1.08572	0.113353	7.81397	7.00002	2.97736	2.57082	3.19473	1.35339	13.5118	44.601
TCGA-BC-A10X	1.75588	1.79926	1.73244	2.04058	15.417	4.69991	4.42114	3.39852	4.46309	2.39854	1.45047	71.5307	7.40109	9.42359	1.84279	2.70363	2.96765	2.50678	4.39528	12.1131	15.8224	0.483204	4.93156	4.00355	6.85005	5.23922	0.996393	2.64152	6.73682	2.14972	3.73129	4.85616	5.4073	3.71008	13.119	33.9959	44.7883	3.13473	13.1052	2.00632	0.0817524	5.0697	11.8388	3.5995	5.91034	3.82849	2.18917	6.51174	45.9419
TCGA-BC-A10U	1.10958	0.963591	0.946641	1.11907	18.0238	2.84808	2.4803	1.35868	3.04821	1.16587	0.646226	137.883	5.63023	9.99491	1.24075	1.88909	2.34665	1.58163	3.14644	4.684	9.71964	1.65743	10.5252	4.49457	7.22915	9.77351	1.15668	1.90002	2.46516	0.998673	2.80556	3.91146	6.02638	7.31555	32.8084	20.1914	86.4971	1.29984	9.13079	1.71698	0.0299718	6.74667	29.672	1.46099	5.6528	2.99499	1.0682	1.47902	24.353
TCGA-DD-A1EJ	0.564281	1.15864	1.07093	1.84141	15.1301	8.99272	3.4882	1.57876	3.7402	1.84728	0.727528	94.4877	6.02487	10.2461	1.0375	1.3424	1.58035	1.70456	3.45955	3.42319	8.80021	6.97332	7.62239	4.65578	4.84986	4.52384	2.25262	1.26405	2.43593	1.16366	2.79249	3.33534	4.82714	2.37457	18.9241	37.7742	90.4758	1.33123	27.4219	0.65601	0.0599709	9.08822	9.91376	1.52208	13.4324	1.88525	6.06172	2.29581	35.048
TCGA-DD-A3A3	0.590484	1.20384	1.14559	2.48229	12.5919	4.93121	5.09509	2.27949	5.44497	1.37463	0.864214	96.7179	3.1803	5.27479	3.40272	2.14033	3.18989	3.27294	1.56755	4.29375	16.3935	1.15966	7.73271	6.38502	9.60873	17.4712	2.44793	2.20977	3.38972	1.3082	1.69732	1.4845	1.59594	6.59279	16.9547	38.2111	98.0065	2.26683	7.43003	1.32408	0.120438	4.07247	9.56233	1.47728	2.60504	1.9275	2.35495	2.16215	30.1797
TCGA-DD-A1EB	0.787275	0.871772	0.829083	2.09561	28.5068	4.96576	2.59943	3.10034	3.22101	1.95435	0.641968	86.9535	4.59163	7.86194	3.19732	3.73709	3.94853	3.61304	3.82697	4.64904	9.74683	0.225188	3.30023	2.6616	6.51205	3.33202	0.937844	1.33035	6.40836	1.45411	3.41125	4.16246	4.90109	2.34946	18.1877	24.3367	62.5239	2.43733	7.29913	0.900867	0.0331496	5.30461	5.77013	2.64355	3.58557	4.4883	10.5379	3.85283	22.6122
TCGA-G3-A3CH	0.968332	1.83104	1.76802	2.87642	13.7053	7.13573	4.44143	3.34389	5.94457	3.34784	0.933517	80.9607	4.23759	6.6	3.19668	3.29769	3.97915	3.25566	4.11389	5.46093	14.5294	0.230348	7.60424	5.27438	8.6966	5.7903	1.7551	4.318	7.83173	1.93391	4.05491	4.83738	5.58305	5.30813	4.42014	39.9498	46.9465	2.98122	15.6032	0.811507	0.260251	7.82861	6.94695	2.7975	5.21516	4.08016	11.5605	17.9857	28.5373
TCGA-EP-A12J	1.01969	0.912696	0.700326	2.38064	34.5853	5.8843	2.81841	4.23726	3.74899	1.79406	1.06266	100.361	6.69671	8.44182	2.02983	2.98898	3.07092	3.42335	4.94278	7.0877	8.39998	16.4989	4.3571	3.90169	19.564	9.44215	0.911562	1.06828	8.40126	1.4794	3.54925	4.59034	6.06017	1.98336	9.56413	26.7574	68.9319	2.76139	20.6958	0.624145	0.078252	6.1191	7.40357	2.65449	3.49704	4.03007	4.82879	8.65275	27.9418
TCGA-DD-A3A8	0.433932	0.331046	0.25083	1.0076	12.6544	3.22874	2.4017	1.80632	3.5375	0.739379	0.650312	118.931	3.60094	7.92945	1.7252	2.42509	1.66488	1.84636	1.97627	3.23695	11.3788	8.41018	3.01801	2.01979	6.72278	3.08993	0.474359	1.36568	4.81418	0.864682	1.85512	1.79479	2.10948	1.5414	6.01289	16.1261	66.0567	3.97309	8.91888	1.24271	0.0349034	4.07803	15.229	0.996328	1.61257	2.36477	3.65514	5.23691	13.6178
TCGA-DD-A11A	0.555256	0.896965	0.862751	2.71837	18.2777	3.44439	3.51029	3.10875	4.0051	2.10116	0.437076	99.2079	3.69474	5.0922	2.20241	4.94933	2.61684	2.11635	3.46136	4.75308	18.4786	0.285387	4.40068	3.49872	6.59412	4.24521	1.31074	2.25076	6.61122	1.3677	3.54743	3.96186	4.91892	4.92324	36.5023	17.839	65.7447	2.77782	5.763	0.979308	0.0344759	4.41244	33.7202	2.95554	11.8475	5.36376	1.42079	5.92219	25.6782
TCGA-DD-A39W	0.584822	0.69211	0.67394	1.14474	9.04922	6.46873	2.54068	2.40691	3.42175	1.53093	0.422811	83.762	3.59942	16.8794	1.62314	2.29551	1.76473	1.68787	2.3561	3.72423	6.39746	0.670633	2.57356	1.95687	3.20683	2.13642	0.703993	1.62065	5.63603	1.04482	2.29137	2.43296	2.71403	1.00518	3.01836	17.5329	46.7877	1.6944	13.7066	0.516081	0.0650285	4.72893	2.6733	1.88313	3.3086	2.43709	8.36514	2.1395	18.753
TCGA-DD-A1EC	2.12239	5.39885	5.14434	7.04949	24.2957	7.72549	13.51	4.09513	16.8073	10.8596	0.873791	98.3531	5.91677	6.46012	3.07234	3.51491	4.46406	4.61921	6.33381	5.8234	34.7949	6.20253	13.076	11.7694	14.8528	26.7458	6.31721	6.38405	8.69444	1.84239	4.78693	6.17866	7.61456	5.33606	30.7281	63.8783	80.7612	3.36065	7.35476	1.71948	0.213136	13.2233	11.8514	3.22509	5.96863	4.90663	71.485	8.39001	31.0966
TCGA-BC-A10Y	1.02333	1.29342	1.35832	2.12029	11.445	5.7275	4.21696	4.00627	6.42448	2.44076	0.931465	113.876	5.25585	6.82658	3.08223	6.08731	3.50262	3.44993	4.23685	4.58828	19.5384	0.237362	6.44757	4.99691	8.56693	5.47073	1.87036	1.85954	7.0822	2.09848	3.86915	4.28953	5.22674	5.06245	9.63111	39.6155	92.9433	2.91006	9.14043	1.37694	0.0718166	7.14538	4.34434	2.94002	3.83201	6.5077	8.17488	6.13407	26.4736
TCGA-BC-A10R	1.21659	1.54693	1.53587	2.65469	25.2123	6.94143	2.61405	5.48384	3.15159	1.99318	1.21977	135.821	4.32471	13.548	4.00259	4.02965	8.94007	4.2502	6.10938	8.54936	15.1821	0.174264	12.3278	5.63906	7.17514	6.0345	1.8135	0.973249	6.25562	2.44664	5.86177	10.7992	7.84562	9.95399	29.4147	34.6116	54.3526	3.6754	23.5883	1.13943	0.0387246	11.9241	9.49079	3.92124	3.37401	8.96713	1.20919	6.04405	20.2998
TCGA-BD-A2L6	1.31037	4.07137	3.49996	7.83908	19.4565	7.56468	13.5022	4.23875	16.7939	7.58783	1.49628	92.6713	5.56014	9.58073	3.22834	3.8914	3.78819	3.22691	4.63781	6.29251	18.942	0.050685	11.0836	9.94573	11.789	12.978	5.18443	9.51266	6.72125	2.72112	4.63924	5.1991	5.89231	5.5714	13.7493	101.604	114.57	4.19415	14.8959	1.26092	0.190465	7.62485	5.46897	3.63487	5.02836	4.45125	56.4359	69.3151	60.1582
TCGA-DD-A39Z	0.515545	0.493185	0.426056	0.733383	13.1626	5.58448	1.2155	2.41665	1.28208	0.344679	0.483843	94.9288	4.10477	8.54707	1.70277	2.45471	2.16553	2.14422	2.89702	3.03846	3.65507	0.172653	2.3762	1.38059	5.00817	1.5339	0.239743	1.40543	2.54229	1.27573	2.45557	2.91832	2.85169	3.79462	5.63859	9.18024	59.2343	1.88397	14.5538	0.344509	0.0366439	4.93135	6.56728	1.50054	1.45827	2.91746	1.22554	1.87542	11.577
TCGA-ES-A2HT	0.661279	1.711	1.44518	2.3419	20.1574	4.27275	4.57415	2.92025	5.05959	2.13366	1.56094	144.315	3.58055	5.49699	1.90784	1.62189	2.23279	2.49704	3.00932	6.40397	13.0645	0.141184	11.1952	8.90599	14.7005	9.74188	1.66035	2.50502	3.50523	1.48685	2.42012	2.74507	3.50404	6.27494	12.3732	34.5781	68.1068	2.47631	15.4631	0.657453	0.0643239	6.92671	8.91604	1.23939	3.73715	1.94684	17.2196	73.319	26.7637
TCGA-DD-A118	4.11748	0.665027	0.663933	1.65159	14.7776	8.53853	2.68023	5.6661	4.09137	1.54159	0.471513	115.423	2.3806	14.6613	4.66884	5.11002	10.0791	5.1378	7.05246	3.62108	12.1869	0.236007	3.46804	3.50017	6.48945	3.10088	1.33757	1.85785	9.12582	2.25211	6.5835	11.9938	7.71985	2.61771	5.44789	39.9851	61.6699	3.87768	21.3538	0.62796	0.0420873	4.16521	8.65315	3.82494	2.33993	10.5203	2.50893	1.69392	19.5976
TCGA-FV-A23B	0.988465	1.94808	1.72188	2.53421	18.0366	8.90914	7.46018	5.62287	9.03158	5.01107	1.32478	94.6903	5.0835	11.687	3.2727	4.56164	4.05743	5.27964	9.67429	5.8443	9.38566	1.43708	4.90834	3.91256	6.61716	5.67234	1.7252	3.91906	9.592	2.25946	7.66735	8.45208	11.4632	2.71683	24.1897	66.0718	57.134	4.04472	33.541	1.02796	0.251579	5.42568	8.88206	3.82425	5.03745	5.34636	21.8611	48.3854	55.5052
TCGA-EP-A26S	0.577566	0.631306	0.53151	0.808273	12.8634	3.54052	3.25129	3.01731	5.55563	1.51756	0.692706	115.564	5.05396	5.0047	1.84389	2.67607	2.04705	2.88582	3.78504	3.14388	5.63408	9.64688	2.59154	1.82718	5.52014	2.40124	0.930343	1.02938	7.45103	1.88348	2.74312	2.94628	4.70898	2.14085	4.25874	19.0039	58.8268	2.09354	9.90321	0.849752	0.0278723	4.04077	5.76717	2.35187	2.93838	2.87923	1.71353	4.79816	13.8089
TCGA-DD-A3A6	0.724088	0.443941	0.365265	1.41394	14.1837	27.5861	5.87512	3.78062	6.10167	0.394008	2.54527	96.006	1.6644	24.9178	6.01575	8.01189	9.54815	4.131	5.5171	3.89359	10.3301	3.58306	8.0545	5.79346	8.17811	6.25872	0.967002	5.08896	6.60503	4.02492	7.40185	10.9343	5.2838	3.68251	3.48066	38.7021	64.2765	7.02167	4.09879	4.27857	0.374789	17.0923	8.77887	2.18773	1.25445	11.5443	1.215	3.81787	29.0185
TCGA-BC-A10T	1.04348	0.929275	0.844793	1.16687	12.6044	6.42092	3.29932	6.54657	3.37767	1.29932	1.21821	73.7594	4.64231	15.897	2.59271	6.83742	5.80402	3.05387	6.34577	8.29785	6.88548	0.178552	4.4063	2.69778	6.77831	4.18909	0.91623	1.67594	10.0855	3.11711	5.88462	9.09593	7.3734	3.94828	21.5768	25.5832	40.8488	4.64994	12.1108	1.47271	0.050806	4.35446	9.23901	3.32007	4.53093	10.0487	2.03423	4.07961	31.695
TCGA-DD-A39V	0.587983	1.26383	1.28838	1.61091	13.1397	3.5706	4.22076	2.81594	5.17529	1.49329	0.672813	92.17	2.63699	3.70755	1.61265	2.3711	1.55453	1.82617	3.09516	4.63001	13.1329	0.52296	7.12307	6.27809	8.96473	12.8815	1.83507	2.10796	4.0409	1.29651	2.88163	2.82352	2.94191	3.99065	5.26101	57.3179	65.1391	2.39717	7.21545	0.517363	0.0861147	5.49355	2.78439	1.725	2.30244	2.31298	4.02332	9.33279	21.6171
TCGA-BC-A216	1.38778	1.08947	1.13628	1.97394	24.6588	4.09551	3.15404	0.982372	3.89757	3.04558	0.596895	127.764	5.05341	9.71894	1.73285	2.86148	5.06332	4.41427	5.46508	2.55062	16.7132	1.01506	10.4351	5.38934	8.67566	5.47876	1.19555	2.86855	2.41514	1.21047	2.78366	6.11412	4.114	4.87903	19.6754	37.3866	38.7073	1.63319	28.0438	0.942049	0.0831612	6.24939	8.52035	2.94208	9.33629	6.19195	11.9519	2.02101	27.0778
TCGA-DD-A113	1.51561	0.95358	0.852615	1.33266	15.41	9.28973	2.85938	4.39839	3.42487	1.68478	0.779854	122.794	2.85653	8.8547	2.78302	4.39055	6.05401	4.50747	7.2977	4.08305	10.7776	0.155085	7.43047	4.24618	7.21287	4.93129	0.994357	1.01984	6.60531	1.59915	5.57325	8.84424	8.74362	3.59846	9.17248	24.8549	59.6553	2.47201	21.0731	0.72583	0.0302174	7.06316	9.32723	3.0082	7.8347	7.66153	6.24517	3.54386	16.7113
TCGA-DD-A1EE	0.855021	1.15071	1.30995	3.708	18.4022	8.50792	3.66804	2.87931	4.79733	2.87633	0.877122	138.553	4.84987	6.60213	2.10797	3.46995	3.29715	2.99956	4.65951	3.84263	8.58013	9.91188	6.30066	4.12366	9.88891	17.8517	1.67522	1.12782	6.37004	1.30463	3.76792	4.9571	6.24908	4.34132	12.3124	23.0933	65.6449	2.6831	11.6474	0.672441	0.562736	5.42406	6.73824	2.41691	5.79114	4.65913	5.89741	10.8629	23.966
TCGA-DD-A1EL	0.925241	1.25798	1.13296	2.36424	16.5034	5.04502	3.39021	2.85884	4.35205	2.47419	0.827616	121.093	5.08774	6.76507	2.27267	2.06386	2.73137	2.60662	6.23309	5.08435	7.42656	2.34371	12.1092	4.86195	8.28564	8.52563	1.62264	2.28528	4.47743	1.36833	5.89914	6.35784	7.41887	5.49885	9.4006	33.0359	89.7131	1.87497	15.1718	1.09425	0.0938006	7.10205	12.9727	1.66787	6.16588	2.52256	4.62909	3.00785	26.7674
TCGA-FV-A2QR	1.75716	2.27621	2.02017	2.21165	23.3196	8.91499	6.24796	5.99126	7.85589	3.25296	1.41529	193.18	8.78208	21.5458	6.97592	4.70632	10.1805	8.15802	8.55422	5.24264	15.1431	0.245733	13.1483	13.4495	17.2678	16.1678	3.10246	2.82057	7.76304	2.49267	7.37212	10.5767	9.99118	5.73103	32.7876	68.0619	85.2696	4.89459	22.3286	1.93976	0.0896605	8.44792	22.2096	4.70831	8.80548	7.91087	17.6597	32.0764	67.3518
TCGA-DD-A1EI	1.23975	1.02634	1.05097	2.29672	18.5848	7.99789	4.37558	5.8077	4.51947	2.32433	1.64926	81.0994	5.25196	18.8369	3.23868	4.52054	7.13295	4.07957	7.95012	10.9375	9.72473	0.286177	11.4288	4.43611	8.77265	5.75683	1.72543	2.74734	9.52113	3.78782	7.10923	11.0035	9.87015	4.68444	11.7226	31.3273	60.6712	5.09496	30.5839	1.48537	0.138665	11.2562	5.40405	5.75571	10.8872	8.41481	2.88006	33.9187	31.92
TCGA-BC-A10Z	1.22091	0.32211	0.365371	0.663626	10.1691	2.49934	1.49771	1.94018	1.65947	0.589218	1.12111	76.7597	3.95973	3.6412	1.43036	2.75019	1.72888	1.4438	3.18313	2.92529	18.6697	0.0117111	12.1915	3.40352	6.04113	12.5289	0.622721	1.12843	6.31882	1.25695	3.16969	3.46822	4.2929	8.39681	22.1123	11.1597	67.4924	2.27685	32.0671	1.39111	0.0902899	6.95751	18.6672	2.27038	6.90552	3.04871	0.861308	1.82459	20.8905
TCGA-FV-A3I1	1.01339	1.45904	1.34087	2.27982	18.0186	9.90507	4.70897	3.66407	5.62528	3.23595	1.14855	102.706	2.83722	12.5891	2.6208	2.96115	5.23578	3.62033	4.99656	5.95553	9.43733	1.39189	15.5746	9.74098	12.5369	14.4773	2.9844	1.25506	6.84493	1.90984	3.99703	6.61201	6.6031	5.90744	12.9189	39.0305	62.9721	2.47484	24.7706	0.91508	0.47075	9.13924	7.51356	2.55056	6.83241	5.57613	11.3396	11.482	24.4115
TCGA-BD-A3EP	1.38473	2.66045	3.26616	3.16041	15.9726	9.24115	8.99362	6.6854	12.8311	7.18936	1.3451	98.1487	3.07033	13.3598	4.98026	6.4931	10.9349	5.22705	8.25907	6.45235	19.2131	0.600985	8.83804	6.08848	8.07693	11.8013	2.08404	5.69518	8.25272	3.83851	8.01229	13.967	9.70312	7.04005	46.7064	66.3039	98.1427	5.42973	15.5184	1.44859	4.97923	9.12947	21.2196	5.36376	6.77879	12.4478	7.07907	61.2035	50.2071
TCGA-DD-A11C	0.718982	0.936003	0.786395	2.59521	15.6885	8.58259	4.52232	6.75375	4.97497	1.88016	0.673532	78.5069	5.25633	11.5892	4.00428	9.93157	9.72043	4.66123	6.97577	6.45177	12.0303	0.225488	4.24534	3.62632	8.50172	4.20234	1.42344	2.35301	14.1373	2.33684	6.31883	12.035	9.96942	1.78902	13.3266	32.7504	65.6972	4.67313	11.9649	1.20745	0.159046	4.67767	5.29311	5.08802	4.43926	15.6477	0.90355	3.58798	29.723
TCGA-DD-A114	3.15528	4.46309	4.25686	7.27385	31.2521	11.5608	13.2977	7.00949	16.7711	9.56683	1.6949	157.755	7.41323	15.2041	4.50339	3.9966	13.49	8.85749	12.359	7.50574	24.4989	0.253994	52.7069	26.1745	34.5796	33.5141	6.79336	7.03108	8.42585	3.0483	8.00491	16.9915	18.2955	6.65086	57.4666	111.69	301.642	3.59303	17.6331	2.40051	2.02578	24.325	11.085	4.5414	15.6986	12.9832	93.772	61.822	59.6143
TCGA-FV-A3R2	0.840964	1.1976	1.12853	3.4404	19.5804	6.72306	4.16497	2.0094	5.40013	1.72129	1.0451	94.2135	3.80238	6.82528	2.16299	3.61562	3.1786	2.60268	3.50588	4.22216	12.1221	0.173143	18.5746	6.1601	11.5258	5.90322	1.67138	1.8146	4.04867	1.28149	3.06619	4.0818	5.58112	5.18203	19.1121	38.4671	84.8447	2.58387	17.0545	1.16986	0.101334	7.77514	11.4382	1.76035	5.84987	4.63122	3.72883	4.99945	22.3294
TCGA-DD-A1EH	1.58895	1.13965	0.923458	1.09352	23.3734	6.55612	2.96479	4.27924	3.46223	1.60578	1.17856	133.97	5.57107	26.6684	2.51785	5.66709	6.63801	6.20386	15.2642	4.45249	6.04909	2.42871	5.02281	2.0508	4.33647	2.83176	0.880572	2.68301	6.94996	2.57654	11.5782	15.6983	20.7431	3.11302	7.44557	26.6382	58.1749	3.5782	63.2984	1.89123	0.133677	3.73091	6.63361	4.29755	2.12662	9.78726	10.9283	14.0091	26.8941
TCGA-DD-A3A1	0.392566	1.43079	1.29858	2.6356	13.1232	3.21768	5.66957	1.92937	5.86816	0.854506	0.951704	105.019	2.10666	2.60189	1.03252	1.14307	0.960695	1.3586	1.41462	2.92741	12.9189	0.0957766	10.7618	6.29077	10.1199	8.80726	1.84694	2.62552	2.31672	1.0706	1.08854	1.01671	2.19436	5.00328	15.2047	63.0637	77.6976	1.44669	10.2955	0.44476	0.104297	5.65069	3.35693	0.847079	2.90599	1.07125	1.63259	17.1074	23.3455
TCGA-DD-A1EG	0.832549	3.04503	2.50849	3.27652	17.9444	7.42926	5.80188	4.44888	7.26384	2.77219	1.11407	129.948	3.3764	11.0337	2.30726	3.15572	5.05841	2.92117	4.79677	5.30808	12.5439	0.391912	19.8511	10.1235	12.0042	17.4869	4.45055	2.54921	7.1738	2.26977	4.18286	6.93401	5.7603	10.1873	32.3376	59.143	89.4058	3.68207	15.6414	1.14632	0.0902279	6.22162	16.4081	2.65806	5.56375	5.90687	24.4474	44.5003	22.2721
TCGA-BC-A10Q	13.4409	0.847991	0.86977	1.20347	30.0144	7.14762	3.69517	2.95116	4.68581	1.742	0.773444	145.137	5.3127	10.3444	6.50372	4.25627	10.8934	7.08641	12.6445	6.27484	10.501	0.27365	7.6575	7.49737	11.9155	8.00948	1.84886	1.32942	5.0558	1.85037	12.0618	16.4514	27.2881	12.3527	12.7317	51.0791	93.5076	2.69042	31.6936	2.73664	0.023971	4.2843	12.4892	4.95034	54.324	8.64591	1.68593	2.30037	42.9632
TCGA-DD-A119	0.880701	1.28971	1.23262	2.88117	19.8314	3.53078	4.12758	3.71117	4.13914	1.5132	1.21569	92.7027	3.43622	5.0308	2.40221	2.83546	3.20378	3.01999	3.62275	6.06616	12.2587	0.521319	5.22632	4.45604	9.30971	4.95889	1.41704	1.98205	6.94958	2.20759	3.00497	3.80654	4.30727	2.64567	8.42048	17.6103	63.7032	2.87193	7.37346	0.639937	0.0346178	4.46935	5.70777	2.13359	3.1273	3.63704	1.09181	12.6698	25.9126
TCGA-DD-A3A2	0.514728	0.76973	0.658345	1.42258	12.4135	2.72787	1.97835	1.57049	2.32989	1.00448	0.548102	60.1855	2.33431	3.33706	1.14586	1.85187	0.818352	1.54477	2.24911	4.44918	7.00249	0.151264	2.51234	2.22659	4.31131	2.32961	0.558018	1.567	5.48979	1.06927	1.8502	1.52269	2.72878	1.65324	3.94316	14.441	35.0706	1.54773	7.05395	0.83596	0.0914914	3.5902	2.88053	1.55115	1.4525	1.52436	3.09504	0.992196	19.5164
TCGA-EP-A3RK	0.923309	2.00039	1.36804	3.70806	16.0448	6.65735	8.092	4.13907	10.1239	2.93001	1.06502	181.663	4.15315	7.24111	2.62102	3.40992	3.5112	3.15701	4.24765	3.92843	15.0818	1.5895	11.583	8.12433	10.6841	18.7981	4.03394	3.59658	4.84899	1.32182	3.71165	4.60183	4.32078	3.80345	12.6695	94.0892	102.59	2.32278	11.5089	0.87743	0.84933	7.53649	2.79064	2.56348	3.92413	4.3001	9.63998	9.1569	26.9665
TCGA-BC-A110	1.16261	1.17167	1.22675	1.90735	19.4406	3.71289	6.349	3.96435	6.93639	1.99002	2.02707	101.175	6.78722	8.39945	2.39355	4.68605	2.58438	1.89966	4.9694	6.90616	28.3257	0.074332	9.12246	6.74828	7.94057	7.10603	3.16727	3.0074	6.94256	2.72573	5.46329	5.65411	5.30331	10.8175	46.2384	66.0415	48.6288	4.04154	6.64532	1.89732	0.100389	6.00624	48.7751	4.10018	4.56259	4.87688	3.97242	23.5997	43.8632
TCGA-DD-A116	0.765386	1.14465	0.914984	1.52762	17.2741	3.97827	3.25838	3.29094	5.44148	1.33303	0.971458	69.6183	2.36416	6.5386	2.39342	2.02023	3.33779	2.91757	3.00294	4.48852	6.61029	3.09283	3.93862	3.5604	9.35742	5.1127	1.30842	1.49602	3.43562	1.39237	2.47879	3.42316	3.96014	1.91184	4.20995	35.3305	51.8947	2.07854	8.86749	1.26828	0.10315	4.29073	3.12861	1.43052	2.29483	2.96459	4.83657	8.70711	23.0331
TCGA-DD-AAVX	0.35266	0.464081	0.572901	1.23943	21.6257	4.93769	4.82621	5.48867	7.79168	2.05389	0.497752	74.9932	1.80443	8.77423	2.14805	4.53439	4.32231	1.92344	3.21394	1.21975	12.7012	3.36327	4.07053	3.57476	8.13148	5.16542	1.49355	3.01589	6.24954	2.29887	3.43854	5.6128	3.26517	3.92422	18.4158	68.8943	55.4003	2.83861	2.51202	0.626507	0.154926	4.13762	1.78971	3.10415	1.57688	6.70865	5.47036	5.29923	14.3783
TCGA-ED-A7PZ	0.302068	0.204713	0.206812	0.250141	12.0968	3.86241	0.737769	2.58031	0.979137	0.147772	0.453375	216.836	1.12125	7.52284	3.05688	3.53487	4.36627	3.17562	2.64971	0.591204	1.91475	4.3999	3.58716	1.95296	4.37806	1.98918	0.537457	0.409869	2.06757	1.17785	2.53096	3.84035	2.61846	0.852897	1.13267	9.83914	173.703	1.33283	24.5761	0.670673	0.0285979	2.62823	1.12155	1.11556	2.78509	4.84427	0.70096	0.275835	6.26868
TCGA-LG-A6GG	0.140597	0.545608	0.5232	0.579305	27.5661	4.01514	1.12454	3.69729	1.31041	0.494573	0.127549	163.471	1.97055	7.62956	2.35683	3.9355	3.91662	2.43292	3.44103	0.809004	10.7284	0.0233045	2.28433	2.06578	5.63807	1.94468	0.627966	1.05393	3.35982	1.16878	3.36494	4.92474	7.01928	5.71254	20.3646	11.4443	75.3253	2.11483	24.7781	0.269754	0.00357864	2.79373	24.854	1.98296	9.01537	5.49529	0.643578	0.363187	3.57378
TCGA-ED-A97K	11.2113	3.68264	3.1041	4.08479	50.4734	12.1334	8.40019	5.02387	9.00617	2.59862	2.56099	149.658	10.7678	25.4943	6.69827	4.42662	12.2806	9.43915	11.6722	3.95665	12.6211	2.65375	29.9589	16.9498	48.2951	48.676	5.28181	3.87708	10.7332	3.40104	8.93135	14.5136	12.2691	7.5	17.7928	42.351	130.926	4.25544	24.8049	2.74686	0.770646	21.014	27.1581	11.3492	45.6181	10.0089	4.70914	2.73232	41.7361
TCGA-DD-AAVW	1.39236	2.90354	3.00552	2.17779	10.5515	13.9596	6.94734	13.0504	7.43295	4.8514	1.9154	154.962	3.89166	37.1108	9.94998	8.81509	25.4855	10.3374	14.5311	16.7797	11.0113	0.654774	6.17346	5.76799	8.79974	8.06076	2.234	7.27585	17.947	8.07994	14.1437	29.6792	14.6914	7.25235	6.34929	42.6713	84.1244	8.7123	37.6387	1.46234	0.237229	12.696	2.64318	11.9601	8.4325	24.3506	2.2615	23.33	32.26
TCGA-UB-A7ME	1.08176	2.24716	2.50358	2.14046	10.457	9.40137	7.39822	5.6438	11.0075	4.67833	1.65846	188.236	1.25968	14.8447	9.78791	4.78862	14.206	10.6017	6.23292	6.6335	13.3277	0.164913	9.99057	6.51414	7.56991	8.45851	2.51757	4.94634	7.09936	2.69277	5.41915	9.83722	6.24879	5.36546	6.88366	69.4405	141.923	4.50009	24.3043	0.887819	0.644859	8.88186	5.15679	3.58497	11.1774	9.20668	32.8101	91.2868	25.9005
TCGA-G3-A7M9	2.26956	0.843516	1.24918	1.21005	12.6855	15.2488	3.27879	2.15526	3.83476	1.51632	0.97453	176.789	4.10833	11.0598	2.67346	4.11785	8.73564	12.6756	15.0932	2.78722	7.914	0.676929	20.6949	4.03888	6.17523	4.93546	1.76282	1.28375	2.76234	9.54807	5.09098	11.1532	9.1531	3.35247	33.8393	18.9577	85.2507	2.36411	49.096	4.56487	1.53343	8.81759	5.12037	5.0123	16.5999	10.18	2.36184	1.86247	18.1803
TCGA-DD-AACJ	0.274599	0.272214	0.26699	0.502627	7.10313	2.86573	0.95728	2.80762	1.84363	0.239174	0.162002	146.417	1.27718	5.62504	1.91141	2.30204	2.11271	1.42657	1.15687	0.105375	3.27534	1.47456	4.5113	4.15768	5.06013	3.97604	0.888486	0.301869	1.82191	0.792161	1.64171	1.84301	3.07757	3.96972	3.52338	13.1732	171.593	1.31	7.66814	0.166756	0.0495279	2.97775	1.09205	1.09379	2.07268	2.50334	0.303898	0.0577649	2.10179
TCGA-DD-A4NK	0.365633	0.5359	0.566747	1.23118	11.4302	4.23991	2.5385	4.35271	2.6732	0.805287	0.49113	127.248	4.30031	8.63729	4.86117	5.85737	5.91388	7.44992	8.58248	0.46698	6.90798	0.378608	2.44881	1.92471	4.81276	2.13976	1.54576	0.534664	6.66933	1.97023	5.99373	7.04644	10.4678	7.48863	7.42458	13.1416	60.3869	3.45079	13.052	0.451686	0.027212	5.07178	7.61511	2.43133	6.35256	6.91008	5.8172	0.552529	4.38259
TCGA-DD-AACF	0.75376	0.486431	0.583432	1.80599	20.684	5.14974	3.37859	5.06357	3.63589	1.14886	0.25445	185.229	1.05638	3.94304	1.90293	3.88504	0.949927	1.62189	1.70671	0.0707864	19.9202	0	5.8661	5.51396	11.2726	4.82296	2.48229	2.16449	2.84864	1.3306	1.98775	1.03475	2.35585	3.74523	7.88165	36.1447	99.8119	1.43222	5.83838	0.361996	0.0320637	4.76283	1.40736	1.58259	6.10581	2.93204	2.29696	0.463212	7.86455
TCGA-K7-A5RF	1.99582	3.18294	2.73439	7.13738	19.4763	6.06364	6.70029	3.02314	7.98552	3.94253	2.25526	83.8166	5.84232	7.03964	1.64682	1.92546	2.8089	2.88326	5.02852	7.58573	18.4449	0.117224	12.144	11.4341	14.5358	12.6599	2.57447	1.70953	6.36398	2.15102	3.79208	4.95416	6.32707	3.5113	13.4953	33.9	88.6455	3.57562	18.2568	1.82217	0.391084	7.99929	13.9396	1.81382	4.93471	3.08754	7.02664	46.0859	56.6752
TCGA-ZP-A9D1	0.764791	2.00264	2.0434	1.73287	28.3214	8.67229	4.47385	8.30949	4.73528	2.92264	0.840101	207.681	3.03776	14.0908	6.48905	6.87285	15.7258	6.51735	9.52425	5.36688	8.48384	0.00409729	7.99149	5.93335	10.1906	8.30141	1.07353	6.15953	10.7192	4.67135	9.49595	18.7327	9.72739	9.81932	31.2421	18.8654	48.3053	6.02051	25.7926	0.928152	0.0966191	6.87789	2.04791	6.91878	11.3644	16.1096	2.01703	66.1401	17.4511
TCGA-DD-AADB	0.421918	2.35449	2.0084	3.67718	23.8704	12.9621	6.8604	4.76764	12.0307	5.80267	0.801461	149.468	1.46373	17.3294	1.78872	3.78433	5.72022	4.46358	11.9056	0.722061	12.851	7.89072	26.549	9.61103	14.5606	10.0357	4.28664	3.87823	4.18467	2.26168	9.23077	13.1623	11.9185	6.21028	32.0181	65.1753	110.09	2.3187	100.824	0.395758	0.769474	5.01535	4.16313	2.26794	12.1155	7.71584	41.8544	17.7779	40.7571
TCGA-DD-AAVZ	0.773748	0.539642	0.6867	1.03318	18.0534	11.3866	3.07992	5.39883	3.18255	1.53485	0.757014	202.095	3.19609	21.3853	2.9765	4.11211	4.22258	3.48715	5.08288	3.25836	7.28293	5.1883	4.06045	3.8384	9.80088	4.26441	0.72989	2.60838	5.90308	2.61856	4.57223	5.81832	8.38004	3.30035	5.96699	29.8169	70.4686	3.53437	33.0459	0.407509	0.13668	4.92304	1.87395	3.87711	9.56091	5.35819	1.41993	10.3633	15.3176
TCGA-DD-A1EF	1.06531	2.19561	2.30139	1.95435	8.00895	9.02042	4.57548	5.5509	7.59924	5.79036	0.63461	129.503	2.51435	24.4375	5.55591	6.04638	9.5065	8.70405	11.1258	3.69581	10.4669	3.55776	6.43962	4.6371	5.21429	6.14298	2.62449	4.32912	6.77757	2.78669	7.97764	11.9282	7.35159	1.13604	7.50596	35.5466	59.5152	2.80991	78.9224	0.899278	2.36648	5.86164	6.4165	4.37793	4.71891	9.99698	11.3375	46.24	31.6885
TCGA-DD-AADL	0.649348	0.562782	0.576282	0.811911	21.9169	8.28008	1.02477	3.7617	1.3639	0.737012	0.359084	100.266	1.16345	7.57146	2.41648	2.95543	4.80775	2.55917	3.78509	0.381752	6.16105	0.0168996	10.0027	4.68493	11.4564	4.59593	0.874888	1.74603	3.6562	1.41677	3.6424	6.03367	12.0477	2.78045	11.9662	6.47664	96.3133	2.0728	18.3061	0.205316	0.00363315	5.83423	4.47068	2.10163	7.24469	5.3467	3.17479	0.384077	3.98547
TCGA-KR-A7K8	0.568276	2.31036	2.07312	3.6147	16.0255	10.6253	10.0248	8.54953	12.5656	2.40203	1.20213	194.609	1.17948	21.402	7.49064	9.31501	13.2771	7.16614	5.83897	2.5584	18.0665	0.0057403	14.7593	14.7238	14.9219	13.134	6.12595	4.01428	3.17035	3.20661	6.16348	11.9499	6.06638	12.4572	16.4187	104.126	133.932	3.57897	24.1539	0.535629	0.0916058	5.28602	12.1984	3.65831	3.84874	15.1015	44.317	8.08969	29.2328
TCGA-ED-A7PX	7.9388	2.16823	2.05064	2.33974	32.279	13.4107	6.28784	8.61299	5.5984	2.37002	1.74487	205.726	6.98713	36.8984	11.1315	6.93025	25.3773	15.1526	19.64	1.34021	5.63419	0.246164	78.1667	65.6167	75.7905	66.7063	3.63197	1.22065	8.26558	4.36198	15.6189	29.8648	19.238	9.47239	33.1516	33.4211	145.14	6.06784	63.4368	7.89907	0.145903	12.0882	17.7328	6.49795	26.9685	21.1761	2.49105	1.20562	31.3451
TCGA-DD-AADK	0.8077	1.23827	1.47983	1.36672	15.3052	8.56458	6.34967	6.75837	7.28242	2.38563	1.60816	147.415	2.25339	13.5481	7.21091	3.47833	12.0342	7.32508	4.41012	5.64732	7.30714	0.0792249	11.9579	4.59446	10.1822	8.67958	1.62134	2.80111	4.25227	2.84224	4.29595	9.11928	4.73327	5.76462	17.9082	32.1987	73.5264	2.93361	21.9299	0.98964	6.23278	12.5584	3.83331	2.4852	4.57986	8.30165	5.44768	101.971	13.8802
TCGA-BW-A5NO	0.703149	1.88647	1.12654	1.35988	12.1267	4.15082	3.45317	5.15178	4.00141	1.28688	0.367546	102.859	1.89816	8.09344	2.42076	5.76966	3.04502	2.47301	2.94401	0.626179	17.905	0.0233175	7.85113	3.14158	7.71044	16.8667	2.64212	3.26126	4.48799	1.2306	2.89176	3.51602	5.51349	5.09377	17.7854	19.8651	142.008	1.63317	10.9933	0.382469	0.0762959	9.57656	3.17874	2.14813	4.64662	6.39393	5.34431	3.17341	22.5359
TCGA-GJ-A9DB	1.28926	1.22407	1.31357	1.5464	19.794	12.6769	5.46558	6.40287	4.25125	1.56716	1.44309	112.193	3.37669	17.8172	4.24518	4.21605	12.6175	4.34603	7.6762	1.17713	11.314	0.110611	9.62072	7.23998	11.1306	17.8379	2.56883	1.10958	5.34312	2.92678	7.57535	15.9476	14.6253	5.60242	24.8335	34.9571	145.48	2.99988	15.825	0.958451	0.0262594	9.02492	5.7328	3.14941	8.44084	12.5883	3.58248	4.89276	15.2174
TCGA-DD-A1EA	0.602202	1.60078	1.37422	3.25577	7.6121	6.90057	4.97867	5.36064	7.05858	4.08401	0.222044	162.033	3.62389	5.20372	2.64449	3.95244	1.9735	3.57434	4.09711	0.112371	16.1866	10.4024	4.423	3.81765	8.05758	14.2003	2.44193	1.30338	6.31571	1.22453	3.16726	2.49628	9.14393	2.5166	13.8274	85.4186	108.206	2.17668	9.96631	0.37078	0.131782	4.81472	1.54172	2.38042	2.34906	3.28145	41.9142	1.81021	25.3511
TCGA-UB-A7MD	0.964226	1.14128	1.16616	2.34274	28.8371	8.85509	5.72894	8.8291	7.21151	3.11559	1.02085	166.194	4.54166	14.2385	7.08735	12.8459	10.3523	6.84782	6.64681	2.68752	25.2918	4.07535	14.999	10.1352	14.872	15.4282	2.92836	2.44622	10.5751	2.56791	6.88634	10.1513	5.41329	6.26905	31.6216	63.8629	167.552	7.13149	2.96052	0.911921	0.106454	11.7384	4.95935	7.33042	3.52189	16.1108	6.11937	6.24401	33.0509
TCGA-ES-A2HS	0.168873	0.267386	0.324392	0.767517	7.84787	6.32456	1.46614	5.35209	1.47117	0.245721	0.92722	56.4959	1.20138	6.65734	3.03407	3.07643	3.46989	2.62192	3.70506	1.40658	4.86129	0.00476252	2.59082	1.85076	4.12914	1.86556	0.707178	0.796197	3.62377	1.66558	4.1172	4.55302	3.64116	2.67416	1.47303	19.4052	94.9768	2.40478	26.7478	0.268505	0.0239875	4.23233	2.67139	1.77316	0.904063	3.51225	0.316623	0.855332	5.57
TCGA-G3-A3CJ	0.233465	0.316019	0.308781	0.470068	6.88344	2.65716	1.37858	2.73414	2.22246	0.306212	0.412636	166.736	1.42392	4.28623	1.46921	4.6147	1.9504	1.22184	1.44351	0.696746	4.21324	7.12027	3.87754	2.5153	5.17634	9.75817	0.661537	0.897334	1.86827	1.58839	1.69088	2.17207	1.28287	1.40909	2.59945	21.6959	52.5348	1.50541	1.84765	0.41052	0.0381176	2.36772	0.784638	1.96194	0.314081	5.09589	1.09477	2.38225	7.98309
TCGA-BW-A5NQ	0.453192	3.58652	3.20457	2.91959	12.2781	11.7634	8.27473	5.17908	11.9126	8.73027	0.420652	111.476	1.73503	5.9011	1.84716	2.956	3.38682	2.33316	4.68035	0.445099	15.6433	10.9585	9.07974	9.26058	12.5213	10.6052	4.79275	4.63702	5.93935	1.84059	4.19436	5.73401	3.72884	3.58628	22.1341	61.4759	158.681	2.85258	13.9325	0.41776	0.402593	3.09049	1.79571	2.51301	8.13568	4.49566	63.4472	13.17	18.3461
TCGA-2Y-A9GZ	0.393671	0.476643	0.486217	0.633283	13.3661	4.22279	1.31328	4.29095	1.61704	0.65919	0.237045	72.0551	4.27197	6.60155	4.25885	7.30965	2.86537	6.00346	6.40032	0.844164	11.1964	0.0242873	2.19828	1.47522	3.10159	2.47887	0.813992	0.488135	14.9061	1.66379	4.65571	3.26223	8.23833	2.00709	4.92239	8.30455	54.5582	3.36754	9.1013	0.53039	0.0490449	6.12992	5.97446	4.25322	6.63155	5.91617	0.970743	0.293457	3.33693
TCGA-4R-AA8I	1.01914	0.88562	0.876474	1.68845	28.2507	5.4949	3.30036	6.20472	5.5016	1.68633	0.565658	123.989	3.20611	5.93201	3.61176	4.67477	3.88949	3.22315	3.54253	0.517549	14.6388	3.67143	4.44223	4.00615	8.05152	4.54596	1.80511	1.752	6.14538	1.87784	3.93114	4.20887	4.95764	2.53058	13.776	37.5468	79.3217	2.51371	7.19337	0.544412	0.19324	4.00541	1.84523	2.39419	5.12902	4.9525	3.97839	1.25804	8.58114
TCGA-DD-A4NG	0.518585	0.690502	0.73848	1.04377	26.3742	9.96975	2.11577	4.73339	3.01887	2.14361	0.301182	129.298	3.22472	9.54107	3.37717	5.48549	4.85731	3.38009	6.03316	0.503171	4.87329	14.1954	4.40262	2.1004	7.78256	15.5614	1.17635	3.78014	4.87135	1.56923	6.03024	7.51039	5.7745	6.18613	14.6503	15.0091	75.2361	2.94875	16.645	0.353904	0.0693491	6.73109	1.08123	3.56872	10.6989	6.96564	5.74125	6.99653	11.9233
TCGA-RC-A6M5	1.9664	2.54501	2.46452	0.850273	21.1549	15.7856	2.97	11.0713	2.04626	1.09663	1.96406	164.456	7.53328	28.369	11.0858	13.6222	20.7702	7.25662	9.59112	16.4376	39.2786	0.205269	7.14161	4.20711	6.39245	9.53949	0.760037	3.03428	14.1629	10.4114	13.4203	23.1047	8.66528	7.03765	6.88477	22.1822	60.5804	10.9922	7.96435	6.09024	0.0416681	12.2303	12.2895	9.51647	0.19786	23.3065	0.943137	42.2942	30.8748
TCGA-2Y-A9H0	1.4028	0.860187	0.893178	2.07366	14.2276	3.7527	3.89009	1.58113	5.31995	2.03087	0.291827	174.542	0.856425	3.94286	1.1582	1.33405	2.16678	3.09607	2.94635	0.304924	14.4543	0.0111494	6.24848	5.69256	9.4144	5.18793	2.12107	1.47285	1.63836	1.03513	1.00848	2.01706	3.35418	2.07337	17.793	29.3677	185.644	0.785707	6.00381	0.173601	0.0438612	4.96754	0.777651	0.696118	9.96036	2.34263	12.1552	4.26631	5.41899
TCGA-G3-A25V	0.710512	2.7774	2.72304	2.25416	22.7214	7.4585	5.86168	6.63582	6.47379	2.30888	1.72262	109.135	4.10431	12.9338	4.77453	4.03519	7.87801	4.20746	5.57903	6.60443	15.5602	0.468511	13.2395	5.61764	6.94466	26.0381	2.65351	3.44695	7.79642	2.71444	6.1461	9.24958	6.7053	10.2829	61.687	58.8673	86.3421	4.18755	13.5708	0.705426	0.0782065	8.11907	7.44409	3.29747	3.01575	7.13867	22.2374	34.276	28.9484
TCGA-DD-AADQ	0.166042	0.470657	0.47313	0.727825	21.2803	1.94592	1.1897	2.47938	2.30913	0.460576	0.221549	99.7576	1.27406	2.87566	1.91372	2.95763	1.24863	1.54572	0.906522	0.0531654	12.0388	0.0393174	2.89558	2.27886	5.48586	68.8426	0.535002	1.423	3.00492	0.837391	1.27452	0.609437	1.29731	3.7996	20.29	35.4039	55.9078	1.67575	3.36063	5.9572	0.130605	1.90135	1.64474	1.0354	4.2983	2.29254	2.71059	0.57941	4.56469
TCGA-CC-A8HS	2.09616	0.452882	0.80271	0.745308	27.1295	8.08789	1.357	6.15013	1.814	1.33053	1.20548	212.443	1.68337	12.0226	5.82324	10.1734	8.62349	12.0569	18.8082	1.05799	4.02324	0.321961	8.98677	2.15023	7.12818	2.61278	0.447228	2.14482	7.30488	4.08961	12.5745	15.3748	14.1233	5.33556	6.65351	19.779	74.2321	4.21104	133.005	1.5706	0.104805	8.25785	2.2248	9.3557	16.0469	12.9737	3.26477	2.03694	22.025
TCGA-WQ-AB4B	0.443547	1.06759	1.08292	0.789217	23.147	5.75087	2.58104	5.881	2.27795	0.522127	0.996846	124.043	1.47546	7.46649	3.60826	3.94298	4.58529	2.62729	3.41075	3.37139	7.67069	0.00734833	7.48535	5.98704	8.90853	11.6418	1.67094	3.07903	4.54582	3.11102	4.39172	5.36875	3.69018	4.84503	5.55742	26.1705	62.84	4.24614	8.61068	0.392733	0.0123372	7.02281	3.11607	3.13797	3.34415	4.92001	1.75918	9.83532	12.2767
TCGA-5R-AA1C	0.305771	1.16598	1.14843	1.01128	10.2141	2.29686	2.0966	1.9374	4.03224	1.79677	0.243057	175.811	8.2107	6.22802	1.345	2.38407	1.67943	1.39491	2.31838	0.179253	4.24013	6.89684	3.13291	3.48591	7.95954	6.60086	1.71767	1.35683	1.98361	0.893884	2.26847	2.6029	4.21082	0.998781	4.75563	45.3864	72.3222	0.802358	3.6582	0.156925	0.0369643	6.18735	0.312918	1.49313	3.31991	2.7185	12.3026	0.733161	7.48151
TCGA-ED-A8O6	0.385155	0.670539	0.667762	1.24388	13.633	8.52069	2.6714	2.46949	3.13887	1.12774	0.73286	169.505	0.540469	17.4977	9.74847	5.15392	14.9607	12.1775	7.18297	1.24581	5.52859	1.4532	16.5354	3.7467	4.60553	4.1046	1.48842	1.40849	2.77628	2.16807	4.75398	9.96626	6.96761	7.81536	8.98946	24.2611	86.5383	2.63733	16.178	0.615213	0.0306791	6.87552	3.64492	2.77321	6.79147	10.3662	4.3813	3.25678	14.52
TCGA-DD-AADD	0.395412	0.736181	0.806818	1.07611	13.408	11.3069	2.56359	2.48092	3.30605	1.47294	0.139074	212.249	2.28509	6.76552	1.77134	3.00917	2.30584	4.58957	4.96275	0.200503	5.68087	9.71422	2.96309	3.0188	4.72659	3.69384	1.46872	1.47509	3.49174	1.0383	2.14453	2.67903	7.06006	0.613693	6.40945	29.2006	114.565	1.59753	34.0259	0.235185	0.108984	1.84707	3.0272	1.51618	12.4842	3.54367	6.93067	0.897525	11.7741
TCGA-BC-A10S	0.438089	1.74419	1.70682	1.94358	9.9767	8.61595	7.92129	6.91054	8.83875	1.55752	1.19952	106.985	4.12784	11.6346	4.32727	10.6157	5.08224	3.55024	3.83217	1.11791	15.6496	0.0398786	9.32852	7.16355	8.57077	9.00744	4.77064	4.24126	5.04139	2.39059	4.6092	5.36417	4.03935	5.47173	10.0011	78.1906	106.019	3.89449	10.5987	1.15132	0.179348	11.4151	14.8652	3.30162	5.00229	11.3707	2.94526	1.43293	30.2461
TCGA-CC-A9FV	2.27384	2.92119	2.8265	23.4743	49.6685	39.2555	25.2945	5.72932	26.4057	9.01423	11.1986	127.387	7.45712	62.9832	5.53598	3.28751	8.47477	6.42212	10.9052	6.75001	38.3355	5.66752	22.1105	64.7809	25.8685	23.5743	12.1344	14.8799	10.2336	5.27446	10.0191	12.9578	13.6021	7.55697	17.8599	192.901	225.088	8.07959	2.40178	10.0547	0.6922	10.4137	5.35947	4.61029	0.907795	6.22629	5.11519	3.27549	64.4481
TCGA-DD-AAEB	0.0521557	0.694588	0.667093	0.553063	6.00526	4.33654	1.49783	4.95938	1.60935	0.149524	0.594364	77.5438	2.25257	7.59282	3.09927	5.183	2.86503	1.26814	1.63648	1.14262	4.63012	6.70003	3.30695	2.15604	2.37121	2.35626	0.682501	1.29126	2.60889	2.26452	3.46761	3.23337	2.27526	0.473896	1.11518	18.754	40.0005	2.18461	4.68874	0.40023	0.0493894	4.61899	0.813772	2.26302	0.462332	4.94876	2.18178	0.304711	8.00456
TCGA-WX-AA44	2.58432	1.38596	1.48616	1.60396	33.4179	16.9704	4.52897	3.14485	5.18178	1.24558	1.23956	291.161	5.53203	18.5195	5.2169	4.10039	6.10881	5.8659	6.78064	2.50146	11.2923	0.233262	40.2896	15.4625	22.9957	15.1003	2.42101	3.31896	3.21455	1.98538	6.13164	7.02355	10.2016	10.0553	24.3237	37.9743	121.844	2.72829	65.7076	2.30265	0.0714875	20.0563	9.08998	3.06095	9.33309	4.99231	8.84048	27.6543	24.9137
TCGA-PD-A5DF	1.38259	2.96927	2.92382	1.68114	19.0296	10.7309	4.6207	8.06506	5.18875	2.02576	1.66749	176.025	4.671	22.7144	3.63853	6.252	9.77497	3.86574	6.20842	3.44447	25.8821	0.0248037	10.6587	10.4752	14.063	18.7705	8.02057	0.830978	8.09098	3.40666	5.98121	12.1177	7.56618	6.15571	32.0829	47.2294	98.5567	5.96094	4.05837	1.0099	0.0423349	12.5299	7.82786	4.90112	7.61438	12.3884	10.6253	5.42565	24.1847
TCGA-YA-A8S7	4.10302	7.4221	7.37887	4.42685	41.2849	28.3228	31.2033	3.59392	32.8684	6.5308	1.42469	172.663	5.74162	11.2837	5.58159	4.26057	6.96399	6.29504	9.35801	2.63637	29.4722	0.0727669	87.5484	41.0246	33.1389	65.4731	24.9025	1.89673	4.2769	2.0064	8.64456	10.027	15.3289	15.9246	56.0971	196.395	284.67	3.23385	5.1255	0.646909	0.050477	56.2958	7.61673	2.38752	13.8572	5.64296	5.43023	5.85601	30.8599
TCGA-5R-AA1D	3.44182	5.18823	5.25344	1.71815	14.7051	22.4656	10.1049	23.6303	8.33605	3.60729	2.81748	88.7724	10.2342	53.9276	14.9511	18.6401	39.796	12.0366	20.349	9.09641	20.8867	0.327285	10.7208	7.03747	9.63561	15.352	3.09455	5.22675	38.7262	14.3619	23.2635	48.1084	17.5071	7.01549	6.74567	49.0086	66.055	14.9191	3.75653	4.37162	0.114221	16.4971	5.33086	21.1303	1.02255	43.485	2.91153	88.2464	76.0836
TCGA-DD-AACH	1.89075	1.09632	1.13722	1.5022	31.0988	24.1002	3.93495	6.13046	8.44203	1.60528	0.914387	67.4209	5.31428	20.7047	6.78805	8.36387	10.1455	10.5597	14.509	0.874149	9.78981	0.162947	24.4208	10.5066	17.037	8.99273	3.03322	0.747466	6.24005	2.15239	10.7373	14.0948	18.5208	11.8497	23.1901	40.0437	130.796	4.26518	61.3377	11.4859	0.0377046	32.3362	22.4203	4.19319	19.4014	11.7213	2.57533	0.536288	16.2351
TCGA-CC-A8HV	2.53206	0.609601	0.947025	0.390697	25.1434	17.3005	0.994622	1.83956	1.19077	0.361662	1.20463	198.206	1.06674	13.6894	3.53195	5.85743	7.40005	5.29018	7.72936	1.80188	5.77931	0.0670555	34.9698	4.17335	10.1732	4.35659	0.21774	2.39669	1.99451	2.10722	5.97114	9.83923	7.01253	7.90173	25.4039	7.05554	79.8227	2.28077	78.7472	7.76422	0.0134837	7.43491	2.03734	1.95931	10.7958	9.72552	0.854057	3.35112	9.29057
TCGA-BW-A5NP	3.09821	0.593835	0.568294	0.355426	27.5174	14.7725	1.02644	3.85214	1.53377	0.734546	0.317533	200.107	4.28301	12.9533	2.59146	5.43431	3.04778	6.97991	11.6936	0.690854	1.9102	8.56437	21.5037	1.17448	2.69464	1.32827	0.469022	0.614649	3.08755	2.28798	7.30515	7.76147	13.3395	1.74098	9.07534	9.68015	69.5113	1.82577	69.3605	1.0608	0.06207	4.07439	2.46332	2.04601	5.35344	5.89063	5.62167	2.93714	18.1129
TCGA-G3-AAV0	0.248499	0.46135	0.446491	0.702011	13.4356	3.10051	2.37075	2.75607	1.73738	0.245511	0.81907	125.415	0.632852	3.86336	2.46715	2.94527	2.49699	2.61761	2.2704	3.64656	5.48482	0	2.87936	2.20988	3.59534	2.21026	0.382894	1.60705	3.27806	1.23472	2.11994	2.14978	2.11319	1.88897	2.43402	17.1692	52.7329	2.87764	12.2235	0.182167	0.0462794	3.87171	4.30877	1.71976	2.76725	2.97512	4.19559	3.40342	6.98465
TCGA-DD-AAED	0.886236	0.502418	0.564767	1.65604	55.2079	11.9718	1.63922	0.348393	1.96109	0.743363	0.370748	167.242	0.187678	16.425	1.10815	1.65924	0.964568	1.53234	1.45284	0.212476	8.50216	0.339516	18.3208	7.68819	43.3564	5.68773	1.12141	4.8095	0.390692	0.417882	1.02865	0.88506	2.48493	11.3047	3.22711	12.639	34.6183	0.55851	35.3784	0.183928	0.276033	23.5264	9.41464	0.497355	9.03891	1.51565	3.22343	1.80228	7.55952
TCGA-ZS-A9CG	0.290014	0.51666	0.466921	0.848831	13.5594	3.72579	1.96407	3.85093	3.53345	1.06046	0.445104	128.286	6.57427	12.5126	3.71919	6.32819	2.65831	2.22599	2.63011	0.442921	7.32075	9.1266	3.11379	1.96416	8.45441	11.4783	0.933657	0.786284	6.37026	1.89915	4.12331	3.06244	3.40139	2.03315	6.85012	21.0052	60.3222	2.69292	5.76419	2.34456	0.0835173	12.1672	1.92938	2.48572	1.70683	5.26731	3.18857	1.83717	8.38671
TCGA-K7-A6G5	0.232274	1.25438	1.15355	1.97955	20.996	5.14597	3.09145	3.67451	3.74342	0.86179	0.777528	147.973	2.88226	6.70114	2.43067	3.12073	2.77381	2.64097	2.78229	2.43685	9.50926	0.232721	9.29563	4.07452	8.31505	7.34546	1.83457	1.93253	4.02148	1.76253	2.57199	2.91513	2.71982	7.92332	23.5904	27.284	80.0183	2.88277	20.2698	0.512188	0.0646631	6.44079	10.311	1.90343	2.85669	3.46387	18.2574	14.0684	17.2579
TCGA-DD-AADS	0.145974	1.32009	1.23346	4.01872	11.5986	3.53297	5.28497	4.57413	5.50654	0.35317	0.48226	33.761	0.653169	1.58684	1.21458	1.0636	0.734234	0.923612	1.69594	0.216169	19.8547	0	8.61454	8.53611	11.3082	7.68146	1.90338	2.80598	1.51355	1.01845	1.98691	1.50656	2.42952	1.92072	1.30225	42.6123	60.123	0.860318	3.29223	0.104631	0	2.18036	5.39943	0.662237	1.14349	0.583254	12.2658	1.91255	4.83529
TCGA-DD-AAEK	0.499409	2.25873	2.28073	3.37414	16.8357	11.8642	10.366	5.37946	14.9605	7.278	1.28829	103.862	4.74334	15.7944	3.56453	3.98058	8.31216	4.1628	6.88397	2.46072	16.6621	4.25746	7.31179	7.01744	10.7692	10.0264	4.17406	4.67534	7.90747	2.59854	6.28571	11.0333	7.73287	4.6356	16.8269	80.1428	84.2559	4.5504	8.55469	0.927506	0.369747	4.2201	4.75307	4.61322	5.21469	8.72821	34.7138	53.6779	24.0072
TCGA-DD-A4ND	2.16478	1.97608	1.91395	2.5766	21.5035	11.1475	7.76389	9.52713	9.24521	6.02845	2.62608	75.9994	5.46055	35.893	6.89139	9.59335	22.1825	6.8889	16.717	8.32202	17.8067	0.674122	8.86971	7.92788	10.0151	10.3215	3.49916	4.44408	12.7159	6.24951	16.7195	32.0106	22.5482	4.42506	24.9643	61.5698	72.0176	7.58586	40.4217	2.92412	0.122141	7.40531	9.11218	8.30007	8.84174	24.8845	33.9173	9.3629	32.7423
TCGA-2Y-A9H7	0.432789	0.357683	0.3738	1.09358	12.7174	14.3391	3.09886	4.32679	3.7403	1.31458	0.307167	125.959	3.47029	31.6837	2.12156	2.34904	2.26232	3.67859	4.82982	0.145341	3.51545	0.0715893	2.98314	1.84571	5.30571	2.27571	0.696518	3.4263	7.15927	2.44701	3.27279	3.41356	7.97142	1.99999	10.2856	45.2149	73	1.9866	63.3268	0.231666	0.157136	4.40189	0.867428	1.73738	3.30624	2.48981	2.01586	1.56222	4.79026
TCGA-RC-A7S9	1.71152	1.16312	1.16395	0.810598	13.5899	9.39602	4.55443	3.8636	3.62349	1.2941	0.166374	263.613	4.53526	7.39177	2.24039	5.66727	2.04775	2.56771	2.68243	0.184248	8.98604	0.00953908	7.52331	6.33034	13.0563	6.17446	1.03486	2.38428	2.395	1.08037	2.35511	2.16246	5.07076	3.70107	3.05378	41.4989	49.1681	1.55818	29.4401	0.272011	0.0341318	9.69899	2.33213	1.47578	4.87549	5.47462	21.4249	4.85095	4.98199
TCGA-DD-AADI	1.42676	3.19554	3.26011	2.44706	25.6389	13.4623	12.2782	6.32606	15.571	2.43987	3.11309	205.304	3.65292	11.7257	2.66277	2.66288	4.06714	5.74729	7.37213	10.6119	10.5859	1.85635	9.75391	7.10322	16.1006	9.56894	2.40783	18.8362	5.79377	3.32754	4.28761	5.69198	6.75733	4.45499	13.2305	115.42	137.205	4.50947	92.4763	0.995529	0.673747	9.74746	2.81004	2.27565	2.62201	4.06725	26.1277	228.648	31.9879
TCGA-DD-A4NA	22.726	3.356	2.50666	2.14635	68.6659	10.5534	7.21186	4.20745	7.79709	5.45672	1.17268	239.184	8.68278	28.7773	13.0616	5.16228	23.9265	23.1525	20.2911	0.143011	13.5779	0.940335	13.8488	10.86	37.4402	13.2618	5.1304	1.77261	6.06732	2.36615	10.2002	21.0651	31.5022	12.2447	46.9471	72.0596	114.077	3.22524	68.1075	2.9401	0.0559956	36.9305	43.5614	5.23049	168.517	16.0272	12.6282	1.20359	25.0356
TCGA-RC-A7SH	0.72304	0.405448	0.513155	0.392477	27.6522	5.77848	0.967938	2.98813	0.98987	0.532976	0.825556	274.266	0.500115	17.5182	4.80185	4.85836	8.14198	7.08259	7.52939	1.54619	6.61366	0.152778	11.9228	4.6711	11.6432	4.86127	0.461795	1.5204	3.06951	2.44494	5.24866	8.58878	6.2243	3.53761	2.96342	5.63327	53.2099	3.11896	90.6086	0.637511	0.0102284	7.26278	7.34072	3.688	13.3217	8.19848	2.08125	0.989091	8.40596
TCGA-WJ-A86L	1.06574	0.382813	0.467376	0.801411	19.9588	6.48133	1.13645	1.56984	1.27186	0.563087	0.122322	165.558	3.17246	3.60162	1.60248	1.69852	2.17005	4.66048	5.35221	0.460341	11.4144	0	3.94778	2.56736	7.3128	2.67544	0.705476	1.60746	1.53742	0.721538	2.29421	2.86177	10.0246	6.13908	29.6104	11.6813	109.394	1.00964	41.8708	0.15105	0.10038	11.0047	3.69815	1.75066	14.2359	2.26609	4.08173	1.72487	2.19183
TCGA-DD-AA3A	26.116	0.657076	0.772382	0.691833	31.5011	14.6566	2.73001	3.01687	2.92629	1.14079	0.723716	320.907	51.6482	9.65807	7.93225	4.61994	8.36658	10.3555	30.4488	1.39011	6.30879	0.182811	46.5563	15.2559	22.7741	15.4694	0.390523	0.806324	4.41286	1.59553	28.0256	28.4599	31.2388	16.1376	23.7369	45.5808	86.773	4.33475	58.571	21.2215	0.151805	31.8157	23.6385	4.03838	16.3369	5.05426	1.99446	2.64263	34.4122
TCGA-CC-A7IE	0.502828	1.66585	1.71659	2.25529	10.0827	16.646	5.33996	4.11189	8.4034	4.41989	0.960919	149.493	0.704022	24.0305	8.9182	6.52867	12.2532	9.16715	6.5061	1.64971	10.699	2.17715	20.7949	6.81226	7.15669	7.3573	2.53837	3.10233	4.28351	3.07336	6.25716	9.59211	5.59501	6.91091	20.5089	51.6521	52.9751	3.09309	45.0039	0.903842	0.659261	6.96298	5.83141	3.3982	15.651	9.86362	21.4719	5.02362	46.7084
TCGA-DD-AAVS	0.529306	0.833384	0.749586	1.05981	18.9163	11.4652	4.45817	5.16042	4.40369	1.89977	1.10458	176.478	1.4045	23.7676	2.95096	5.61418	11.1857	6.08319	8.76848	2.24252	6.91256	2.0175	4.11401	4.03084	8.72856	4.41519	1.53127	2.40041	5.34024	2.82846	5.63625	13.871	9.56498	2.57781	5.18924	30.5268	101.057	3.29534	52.0801	0.578777	0.0864016	5.31971	2.05876	3.84621	11.7262	13.849	3.44188	3.28211	19.8657
TCGA-DD-AAE7	0.903536	0.818741	0.574404	0.914532	8.19185	4.50374	4.68826	5.99054	5.15559	1.2865	0.7349	79.9717	3.39123	7.50092	3.37941	3.73052	4.16607	2.69432	3.81903	3.46605	8.14353	0	4.81269	3.5102	5.58693	3.95966	1.35125	4.06513	5.53017	2.15755	4.50413	5.29079	6.05881	4.703	2.90762	45.3379	64.577	3.18143	14.5996	0.692773	0.0779523	7.15264	5.31441	3.29318	4.44018	4.51718	9.14297	19.4749	25.2433
TCGA-BC-A3KG	2.58011	1.73191	1.83235	0.541358	10.8599	10.2826	1.80097	3.87666	2.80754	0.945725	0.292157	357.665	2.50495	9.78849	2.28942	4.35488	5.29851	6.83825	7.83839	0.29995	8.44078	0.0231971	2.89202	1.8095	2.38909	2.37416	3.48492	1.88925	5.18403	1.54551	3.28956	6.29865	3.49484	1.7916	6.16208	10.5193	48.533	3.1645	55.8399	0.2911	0.00673375	16.7872	3.63543	2.25761	12.719	7.36398	4.69153	0.359043	32.9467
TCGA-DD-AAVR	0.949802	2.1317	2.73448	2.33668	12.2661	9.8644	10.4019	12.5313	13.7888	3.64986	2.27118	159.354	2.40519	24.9683	6.87648	6.73895	13.2617	6.48578	7.11282	8.72497	21.6313	0.0485998	11.1963	8.66051	12.0768	10.2951	2.8968	13.3694	13.0218	5.70985	7.50352	13.8888	5.83426	5.17465	12.05	118.262	104.546	8.33937	30.8887	1.2375	0.589835	7.96847	5.32047	4.86121	0.71734	13.1242	6.28871	104.766	50.2259
TCGA-CC-A7II	1.04212	0.596716	0.754197	1.19292	10.599	12.4681	1.21372	3.60291	1.40751	0.329706	2.35754	105.762	0.865473	9.64009	6.5617	9.37079	11.2493	16.3071	31.7707	1.16095	2.80411	0.882472	49.5516	5.35288	12.4763	7.52021	1.84844	0.808242	2.42909	3.33941	22.0253	26.7129	23.9736	1.89809	6.14416	15.3508	65.0402	2.45381	5.95934	6.10643	0.0987669	9.2355	12.1108	1.58834	15.3766	14.0584	0.912608	0.378509	22.682
TCGA-DD-AACN	2.71424	1.83386	1.85561	1.33485	36.3133	8.19341	4.21529	7.23903	5.2698	2.94771	2.60976	206.783	9.58151	27.2732	4.30897	7.06656	10.2144	9.16296	21.0553	17.738	9.40657	7.92264	11.3674	8.40983	10.7047	9.20447	1.45105	2.33581	10.9885	10.4942	16.2014	22.1067	25.8618	9.54099	42.5639	47.7852	77.164	6.06005	96.5479	3.06843	0.105075	8.10016	14.3446	8.09634	9.64631	12.9719	13.6791	49.7599	49.6659
TCGA-2Y-A9GX	1.7718	5.58831	5.47472	3.90732	20.9217	13.638	12.918	8.53195	14.2743	9.00128	2.48173	120.542	7.89911	29.6613	5.74662	5.46249	15.4589	5.86153	10.7657	13.3229	22.169	0.221184	13.2096	11.9408	13.9912	15.5957	6.08471	8.80141	9.89821	5.7376	10.6508	20.3631	14.2907	7.753	32.3845	108.522	86.2544	6.62243	14.6677	2.23302	0.164909	8.3931	12.1629	5.36592	10.4164	15.1748	25.7177	32.2243	80.4752
TCGA-CC-A3MA	9.47768	1.75473	1.90329	0.909104	42.8513	29.722	2.44577	10.9829	2.95182	1.05853	2.36096	208.068	11.0435	118.788	16.0592	9.22091	53.0745	25.5064	82.5342	3.88731	5.68037	0.27033	23.6913	18.8427	39.8932	19.1435	1.93416	1.28305	11.85	5.04602	73.0869	110.102	86.2389	11.7116	14.412	38.1538	94.2561	7.9024	183.026	6.10782	0.027003	56.9611	11.3657	13.0197	35.8708	46.2362	6.41791	4.03128	24.8454
TCGA-DD-AACQ	0.662363	0.395253	0.460282	0.404477	12.6467	4.05963	0.496367	2.82709	0.641782	0.086135	0.318323	170.338	1.46001	10.8007	1.72887	2.86611	3.04727	1.97252	2.6477	0.302035	6.42267	0	6.91376	1.67728	4.43683	1.65009	0.345509	0.644293	2.12972	0.993543	2.40406	3.72245	5.30651	6.75034	6.18669	4.51728	79.0667	1.49184	39.2899	0.154325	0	12.503	1.59297	1.89048	7.03682	4.18451	11.1909	0.866104	2.04997
TCGA-RC-A7SF	0.272226	0.291373	0.346635	0.691811	9.20991	6.76794	1.4749	1.45149	1.90508	0.740825	0.441587	92.5066	1.21548	6.39041	2.41196	3.16183	3.09319	2.17557	2.53267	0.3608	4.97667	0	2.71521	1.7584	5.23592	2.62879	0.752128	2.0896	1.84619	0.936239	2.76906	3.45028	4.02059	5.61879	7.278	7.70712	44.6514	1.72762	37.6666	0.132243	0.0281637	6.05679	5.32475	1.44066	5.15055	3.84306	9.57239	5.06687	7.22407
TCGA-DD-AADW	3.5306	1.2245	1.61653	0.691291	39.3634	19.1186	2.45331	8.17282	2.79812	1.29402	1.21636	169.454	9.51696	28.5356	10.0149	12.9739	21.9243	21.3639	51.1234	4.95889	5.83311	10.05	5.88695	4.6476	7.94238	5.28447	1.22515	1.82353	12.056	10.9936	39.7744	51.6838	45.0762	7.13053	18.204	21.8866	115.925	8.14112	174.206	5.45483	0.505293	8.17836	3.97333	12.2456	18.1766	24.8833	4.90679	9.12876	19.7423
TCGA-ZP-A9CZ	2.42269	3.10318	2.57557	2.36092	14.2428	8.57858	7.20713	6.29277	9.31499	3.70299	0.879316	113.721	2.89605	11.6287	1.96871	3.13915	4.86382	2.9401	4.06144	1.06523	15.4184	0.0256924	11.4775	7.07197	12.2906	9.26752	5.49899	2.51991	5.75466	1.67452	3.09004	5.98515	6.40009	3.30717	6.23918	84.9566	103.827	2.97066	16.7088	0.597432	0.351057	6.35451	2.39079	2.22349	7.26055	6.03425	23.8906	19.9848	21.9537
TCGA-KR-A7K0	0.486589	0.740697	0.684461	1.3316	24.4796	5.17747	2.13779	6.07545	2.30277	0.864228	1.23196	159.39	2.54428	11.1187	4.61608	5.36759	8.48664	3.7986	9.58104	2.18566	9.82346	17.8823	7.95638	3.86572	9.90467	12.7516	1.29161	1.4143	5.41607	2.68955	10.3985	14.2691	9.71706	3.62537	25.5466	31.3781	100.701	3.79375	9.57167	4.11956	0.0383509	5.99222	5.44806	3.38132	2.05341	9.23815	4.77684	1.8711	18.0048
TCGA-ED-A8O5	0.563023	0.275503	0.344762	0.634919	8.20001	13.859	1.83656	9.80729	2.46917	1.34661	0.634602	151.238	13.8641	50.9176	5.08413	13.1801	7.60889	5.97649	11.9056	1.26599	3.40897	9.93492	3.93792	2.05188	2.52903	2.63135	0.498298	2.40769	14.6115	4.16401	11.0132	13.538	12.0386	3.07906	4.70351	14.3151	64.3937	5.52399	96.7734	0.572798	0.0973036	3.58413	3.74456	6.99511	3.12102	15.7048	1.94032	1.31364	34.9583
TCGA-CC-A9FS	0.40551	0.307389	0.406728	1.38655	7.34286	6.71952	2.18051	3.54028	2.20622	0.848775	0.381475	100.744	1.09214	8.87991	4.46751	2.64564	5.74097	5.53457	4.36062	1.96107	4.33569	0.00952108	3.29518	2.49342	7.62329	2.462	0.846395	1.61419	5.56136	1.40659	3.29356	4.56702	7.43211	2.82414	10.9932	32.2923	68.8862	2.23729	23.4311	0.498251	0.156062	16.8616	1.76249	2.2405	2.0262	3.9191	2.52526	1.04532	11.3828
TCGA-UB-A7MB	1.81815	0.177766	0.60226	0.353083	15.7388	3.62591	1.20766	3.75606	1.1933	0.411142	0.255473	70.6659	2.97803	7.03418	4.07437	4.99764	3.52288	5.81716	6.53215	0.644151	9.09746	0.0183946	4.39253	1.53049	4.46469	1.87632	1.60326	1.24719	4.11896	1.4031	4.78936	4.23787	7.73803	4.56979	4.05988	11.1854	86.9466	2.03914	6.90323	0.306809	0.00772072	6.71549	2.90376	2.47471	8.37686	4.44615	1.05852	0.0952669	2.72296
TCGA-ED-A627	3.38473	4.68022	4.44171	4.95879	26.2697	11.5564	17.2114	9.01286	15.7345	9.72288	3.93053	119.702	12.3135	27.6259	3.62976	5.27107	7.07175	5.17826	10.7872	20.0396	32.7367	1.38834	16.4898	14.576	21.1591	18.9594	4.01596	11.5617	9.14814	5.68395	9.23868	12.6807	12.8173	7.96902	33.7953	115.145	109.184	8.25684	26.7501	6.00923	0.393838	13.9589	18.5678	4.62761	16.0464	8.71307	25.7249	55.8735	181.192
TCGA-XR-A8TE	0.611105	0.262185	0.328393	0.545082	15.0655	4.88844	1.57914	3.53023	2.89191	1.32295	0.581697	87.9654	5.96512	16.6783	3.00978	6.98724	3.20965	1.51764	4.77603	4.08368	6.40796	2.45276	5.0563	1.55129	4.1226	7.76533	0.683558	2.38712	4.46296	2.13432	6.26817	6.46804	4.19795	1.21633	8.16913	18.112	112.979	2.83598	23.1989	2.03287	0.0304394	4.98769	10.2333	4.47042	1.96695	7.18711	6.48002	2.11413	28.1344
TCGA-G3-A7M7	0.273021	0.335169	0.351417	0.991491	11.0389	4.20308	1.34112	3.64839	1.13604	0.446363	0.526689	111.848	0.8761	8.94891	3.91513	3.20607	6.34702	3.38976	3.37107	1.8123	9.25264	0.0894918	2.34302	2.16325	4.34467	19.2239	0.696857	0.750913	4.63892	2.37652	3.89645	6.32833	4.17294	4.13218	15.1708	8.97562	61.3957	3.46641	6.35666	1.88233	0.0523497	5.4537	6.16871	1.99456	3.99121	5.63795	1.15795	2.77825	5.49537
TCGA-G3-AAUZ	0.379288	1.20698	1.07118	1.76274	8.21406	5.68595	4.90539	4.78484	5.3895	0.900248	1.2866	52.9346	2.55033	4.15538	2.44302	2.81688	2.62229	2.88703	3.20537	1.37742	25.2501	0	8.01972	5.92716	8.99631	6.65592	1.34433	4.24621	3.73223	1.7461	2.76136	2.94062	3.8035	4.7748	2.7879	60.6973	113.082	2.7875	5.67711	0.334826	0.0458991	6.11568	4.25713	1.62465	1.92136	2.99615	6.819	24.199	17.6886
TCGA-RC-A7SK	0.396164	0.410696	0.454213	0.441258	12.4891	7.41462	0.777171	3.97437	0.760778	0.26826	0.598581	101.407	1.04225	8.06631	2.97035	2.33656	4.11835	2.59148	2.70683	1.30446	2.65465	0.0714487	7.24667	5.41195	12.1108	5.54776	0.327549	0.767148	3.62538	1.42709	3.08569	4.23369	3.55098	4.13298	3.65339	7.67091	98.5853	2.25081	22.7227	0.448358	0.121743	5.26304	4.05895	2.13052	5.22881	3.48456	0.976734	1.40505	3.97881
TCGA-DD-AACI	0.650672	2.39406	2.20205	4.61936	20.528	9.13982	8.36326	6.85144	10.973	1.15766	1.01616	220.458	2.24863	6.85093	2.91339	2.79418	4.3955	2.68909	3.90231	0.731096	27.2762	0.00957394	20.2734	13.4746	15.1702	16.6118	5.1851	10.4586	4.70905	2.10148	4.12662	5.60873	4.38853	7.66639	8.76293	152.585	105.691	3.68097	11.5132	0.365916	0.0644069	14.7577	2.62203	2.61318	3.89553	4.27629	14.8062	10.9643	19.988
TCGA-2V-A95S	0.517816	6.06644	5.39353	6.07341	34.8227	7.72515	13.3767	3.13161	18.5003	7.40402	0.881815	154.238	2.20785	4.74855	3.10726	2.95472	3.44788	3.83066	3.8964	0.262756	26.0654	0.303736	31.7524	23.6684	39.2847	21.1733	5.22275	10.3779	3.52525	1.42013	3.173	3.51362	4.19214	18.7016	42.1234	171.012	100.094	2.88216	38.5597	0.454317	0.404011	4.03548	3.02633	1.99045	4.19569	3.29533	193.375	23.7276	34.8148
TCGA-DD-A4NH	2.07085	0.713364	0.731884	1.18059	53.9055	15.0542	4.05712	3.16705	7.30812	3.00888	1.27773	270.059	2.49715	34.1337	3.8294	5.97756	8.09715	9.9339	15.3574	0.701951	11.8448	0.249482	27.6596	8.83576	23.0601	12.0413	11.6279	2.59748	3.24739	1.74971	9.25287	13.5206	10.2008	7.6052	170.216	16.1304	135.774	2.37288	68.3287	2.66925	0.189205	18.1368	5.73242	2.19267	18.6041	10.2453	2.33396	1.2648	62.767
TCGA-WX-AA46	0.706314	0.619682	0.603994	1.35343	14.2261	4.03441	9.23003	8.64434	3.09916	1.30453	0.990939	82.0206	6.59755	3.3741	1.17515	1.20434	0.455651	2.09997	3.55608	1.78296	10.591	2.06981	4.6269	2.38502	4.76614	2.19722	0.819422	1.46462	4.84441	2.84105	2.63127	1.91177	4.0339	2.58391	7.69509	26.1274	35.9487	2.26211	7.25486	1.42452	0.0706514	2.56356	14.2554	1.04499	3.27823	0.484843	3.56322	0.550109	20.0878
TCGA-DD-A4NQ	0.8203	2.35089	2.33367	0.920502	27.6196	4.51466	1.72472	1.54395	4.9741	1.18319	0.46983	166.47	1.5414	5.36688	2.53541	2.63653	4.78419	3.02639	3.9887	0.453761	22.1849	0.603593	17.118	9.66582	18.8221	36.1194	2.59081	1.58063	2.09411	0.787849	3.49773	5.74651	7.00976	4.12231	107.067	15.4922	114.103	1.47875	6.58539	0.427171	0.219633	6.58431	6.11989	1.42068	9.27991	4.8853	2.27103	0.46318	12.4537
TCGA-G3-A5SM	0.685225	1.81942	1.7527	1.14608	28.9273	7.9967	3.69716	9.66894	4.77748	2.23282	1.28969	146.57	2.16732	15.4829	4.48326	4.73921	10.5177	4.71598	6.5773	5.85035	10.2064	0.156659	11.4907	10.8082	13.0518	11.3858	2.39557	1.81719	8.44122	4.08791	6.34459	12.379	6.8874	4.58322	28.6948	43.3383	97.3328	5.54504	10.766	0.929693	0.975039	8.01654	4.69249	4.90849	4.73117	10.7736	10.1882	33.8036	11.8237
TCGA-MI-A75E	0.777036	0.918937	0.886624	1.16232	20.4021	7.00556	5.35967	6.196	6.15805	1.49995	1.44551	120.437	2.86816	12.5377	3.90834	5.1558	5.76342	3.87283	5.19513	5.71019	10.4682	0.506452	7.5034	5.79818	9.33577	10.5467	1.30572	5.30227	7.14657	2.79421	5.23064	7.08572	6.5641	5.83899	27.9175	50.3696	78.619	5.42223	16.4156	1.23347	0.172015	8.38865	7.37098	3.57185	1.92144	7.01088	4.85297	16.1354	28.4578
TCGA-CC-5262	1.25746	2.27905	2.16416	2.34805	27.69	9.12228	7.76391	10.5664	9.53297	1.51687	1.81405	143.127	4.77546	20.4518	5.17508	7.47943	13.337	6.35892	9.08811	5.72731	9.28366	2.13483	23.9038	10.7947	16.2781	12.4355	3.23663	2.71388	10.1119	4.84771	7.90426	16.0662	8.83157	7.14309	40.9466	44.6051	182.58	7.91897	11.0444	1.20241	0.291122	5.91487	2.88408	5.88454	5.7652	15.6413	7.92238	10.0595	25.295
TCGA-2Y-A9GY	0.438894	10.5894	4.29387	5.3231	27.7931	10.8647	11.7418	1.76778	14.5986	4.8119	0.814837	104.062	6.64326	7.62631	0.835844	2.26112	1.35362	1.07209	5.858	0.385075	16.1461	0	48.0455	16.7323	16.7959	16.3043	11.0172	8.4917	1.24606	0.690142	5.62176	6.13953	7.73056	11.6216	31.1469	110.207	270.086	1.01119	40.0221	0.323346	0.210686	5.17866	20.8929	0.611421	16.0507	2.77889	62.8317	11.7236	26.9402
TCGA-DD-AAW0	1.14548	1.70552	1.72206	2.53758	15.8504	8.93593	7.41688	5.59127	7.43142	5.06937	1.54377	139.34	3.85763	23.9734	4.46218	3.032	6.77549	4.98879	6.68959	12.3659	15.0921	0.108474	11.8448	8.30433	10.2535	9.13767	3.7127	2.92606	6.69078	3.18057	6.16298	8.47629	8.56827	7.0296	34.6963	52.7706	100.614	3.93456	26.9538	1.02067	0.120775	11.1263	10.5248	3.0196	6.25421	5.34531	6.6382	15.3065	29.0649
TCGA-G3-A3CI	0.373995	0.886797	0.859357	1.90854	7.90875	4.57253	3.66853	2.81951	4.45838	2.28053	0.760116	96.2233	2.3592	7.516	3.44826	3.87212	4.37813	2.56152	2.80376	1.69304	11.2175	0	9.55402	8.61995	7.49589	8.02769	10.1489	1.86087	4.21999	1.68826	3.69049	4.62036	4.26423	5.25346	6.06448	27.7905	53.3973	3.04289	22.9392	0.621656	0.26658	3.28478	6.53624	2.11823	4.65584	4.80199	3.39125	5.68243	15.1184
TCGA-DD-AAVV	1.44569	1.82114	1.70164	2.70161	25.8318	11.3675	7.85971	10.4797	10.144	3.52201	1.51709	336.988	2.82575	15.5494	7.24527	7.83244	13.6718	7.50504	10.0568	4.14515	23.5219	0.418259	36.8899	12.9947	17.2976	15.2588	3.75641	4.43341	12.0318	4.74386	9.79705	16.2236	9.97417	8.25944	44.3536	104.933	174.769	7.01887	22.0377	1.48542	0.221394	25.4421	2.72927	8.22518	6.14865	14.259	36.2856	38.6446	24.6083
TCGA-DD-A39Y	0.465041	0.621742	0.617587	0.959693	12.8536	3.02536	2.45516	1.31359	2.53182	0.27989	0.433228	167.437	1.77141	3.64589	3.70723	1.86095	4.77683	4.11002	1.61767	0.637539	5.01092	0.0118296	31.471	4.4734	9.69489	7.76284	1.23541	0.631294	1.20279	0.81028	1.21488	2.28448	2.51258	7.78453	50.4413	18.4936	127.626	1.09169	18.0759	0.316712	0.0506873	5.78573	10.2272	0.647161	7.63775	2.93055	0.7236	0.772231	6.00035
TCGA-DD-AAD1	2.71482	3.98924	6.31395	4.38275	26.3752	14.98	10.4237	10.8919	16.2466	11.6051	3.81216	135.998	12.3809	44.3228	7.75628	5.97377	23.7772	9.865	24.1852	34.4877	18.3378	0.141355	14.4405	7.71147	13.9728	12.9197	3.38578	10.8995	15.5066	7.79065	22.0765	38.0975	24.9124	11.1044	102.351	61.9288	80.0176	9.04105	59.5422	2.83053	5.91427	14.3772	7.38387	8.70399	2.85026	21.9947	8.25798	165.66	71.2152
TCGA-G3-A3CK	0.18049	0.58069	0.631734	1.84917	8.12592	3.5298	3.7162	3.45441	5.21948	2.38259	0.280407	116.599	2.28894	7.15821	1.80523	2.72306	3.8517	1.67525	3.16766	0.875054	12.4556	10.2831	4.81926	4.30344	5.96761	8.19119	1.77681	1.15075	4.99694	0.964059	3.29765	5.34412	5.33295	3.08797	7.56429	32.994	88.9859	1.79459	2.07914	0.338649	0.0570319	2.66987	1.08882	2.26976	1.19174	4.76953	14.6194	2.57332	10.6215
TCGA-DD-AACA	0.603007	0.244851	0.243436	0.410224	13.1139	13.4284	0.858247	6.22741	2.07034	0.580527	0.360544	103.749	3.67766	15.3726	3.71029	8.56758	6.38077	2.85314	4.88008	0.972547	3.84974	14.1499	2.29958	1.70201	5.98954	6.24767	0.516109	0.693905	10.4199	2.22219	5.73723	8.40771	6.11402	1.41968	3.83363	10.1476	105.041	4.45575	27.0023	0.437306	0.0265927	3.22868	1.79824	5.80107	6.27766	11.2381	2.23868	0.439548	8.44723
TCGA-5C-A9VH	1.6371	0.779558	0.806671	0.479422	21.5129	17.7591	3.31206	13.3453	2.78263	1.578	1.70713	241.018	1.88941	25.2555	12.6523	12.9937	22.2791	10.2752	14.1693	5.37858	6.39548	0.481875	8.02725	5.89662	17.5482	6.61305	0.909961	2.37895	15.5851	6.35607	16.5464	26.1732	11.9931	3.94561	6.1661	12.1177	80.395	10.5586	25.271	1.07319	0.0341938	11.8882	4.83477	12.2923	5.66308	22.6205	4.77328	3.74549	20.4119
TCGA-DD-AADR	0.285376	0.636564	0.546218	0.898468	10.1486	2.78909	2.66987	5.50199	3.0984	1.17386	0.225171	78.2821	0.784527	4.98716	2.17571	3.3284	2.16562	1.52639	2.2607	0.228417	5.11504	0.0047901	6.03294	3.96726	10.6357	4.3625	1.17764	5.28328	4.9924	2.18687	2.91003	2.89994	5.16342	5.92158	4.44008	32.035	59.5325	2.45614	10.3608	0.322727	0.174923	4.19029	0.734055	2.90296	8.55282	3.31832	2.92908	1.2743	9.46279
TCGA-DD-A4NR	0.757043	4.84126	4.83196	10.8498	40.9488	16.9809	16.7386	6.34798	18.2658	10.6694	1.26229	149.753	1.68535	21.3284	5.28041	6.15742	8.82277	6.86374	8.30013	0.715929	25.4648	0.00728721	31.4036	26.0027	24.7635	27.8519	15.9573	10.519	6.69051	2.02323	6.7168	10.2592	8.68169	12.8069	63.6186	132.576	149.642	4.74539	27.3052	1.03927	0.316918	6.967	5.14214	3.62631	4.46732	9.69978	71.5219	8.1577	49.2
TCGA-DD-AAC9	0.600636	1.62121	1.70365	1.22713	9.76938	6.28352	6.53446	6.49863	6.69762	1.41101	1.41775	123.037	2.4804	9.52468	2.94649	2.8542	5.95934	3.3507	3.79387	3.88431	11.8467	0.128841	7.01307	5.29697	7.2859	8.54877	2.31557	3.67194	5.8041	2.92851	3.38966	6.4025	3.83313	3.05227	10.0425	38.3319	76.5798	3.56847	6.31116	0.685543	1.24044	5.08435	1.81628	2.20246	1.72644	5.86704	4.08609	116.675	20.5252
TCGA-CC-5259	0.178247	0.655655	0.538756	0.422994	16.3695	3.88211	1.16727	1.16762	1.36344	0.138151	0.177871	113.124	0.614319	2.6736	1.24239	2.06167	1.12483	1.18314	1.78314	0.170164	3.51819	0.575806	6.08658	2.58016	7.17334	3.13164	0.590274	1.8941	0.997758	0.727983	1.84239	1.72483	1.88127	2.8654	1.52171	21.5945	33.1328	0.903726	12.4319	0.275265	0.0257	12.0184	1.29043	0.843328	6.65083	1.94412	5.2539	1.49516	4.54994
TCGA-EP-A2KA	1.64481	2.19087	1.61082	2.26304	18.589	3.46797	6.53852	1.91705	7.68635	2.53587	0.550037	113.367	1.7786	5.95599	1.57541	2.40147	2.24975	2.30127	4.03426	0.626492	13.4924	0.00735297	32.3171	23.5086	30.1342	22.9188	2.39155	4.91374	1.2019	0.815762	3.3084	3.98274	4.25001	29.598	30.7585	99.5949	67.5019	1.03559	32.108	0.311097	0.0588657	11.4034	8.67966	1.09735	3.86985	3.0758	24.7498	8.62076	26.2515
TCGA-DD-AAD3	0.988077	1.19588	1.28813	1.46612	14.0149	9.7286	4.48775	8.08063	4.94648	2.29249	1.48255	109.305	6.29756	28.6824	4.42547	5.54959	9.71038	4.46676	6.87314	11.151	16.5173	0.269377	7.59384	7.27445	10.795	8.56494	1.48981	2.87896	8.37436	3.97789	6.83186	12.1168	8.13135	4.48296	23.255	44.3286	107.791	6.07249	38.4468	1.22516	0.065206	8.98582	11.5386	5.32506	9.29259	10.8345	16.7623	10.8697	33.1287
TCGA-DD-AACS	1.81899	0.146562	0.328441	0.307699	12.4473	6.87243	0.727676	3.64289	0.917297	0.413451	0.232554	177.521	0.718178	4.95583	2.50345	4.16308	3.24291	3.76916	6.40715	0.276718	19.0926	0.011384	6.2302	1.42589	7.40973	1.44084	0.519383	0.507248	3.89724	1.47368	5.14144	5.88089	11.0843	3.0813	16.3886	12.3655	137.6	2.27184	68.8061	0.240025	0.0243891	6.5481	7.7125	2.87674	11.7001	4.90253	1.41009	0.419739	3.36138
TCGA-BD-A3ER	0.761279	1.80867	1.65676	0.809961	18.1364	9.85275	3.31284	7.58171	4.07607	1.17226	1.01512	168.472	3.36677	17.7825	5.24912	8.78321	8.87955	4.99264	8.22566	4.04381	8.88761	0.262187	10.0447	6.34162	8.204	8.62753	2.03545	1.03622	11.8125	4.20626	8.48214	12.1126	8.45921	6.80767	89.4918	32.5308	71.1446	7.17664	17.2112	1.0265	0.117006	6.41378	3.82658	6.9142	6.32307	12.4136	2.12812	20.7156	18.5681
TCGA-GJ-A6C0	1.5895	1.73255	1.78576	1.88656	39.8978	7.95855	6.60056	2.82874	8.4534	2.1357	0.533245	107.659	5.67764	6.06262	3.05204	4.29621	4.04903	4.22406	4.38988	0.423711	31.319	0.0218254	11.7691	7.63132	11.6058	17.8586	6.58945	2.14332	2.88804	1.00304	3.21787	4.21486	5.79718	8.39976	62.3917	55.2404	230.261	2.23657	7.50921	0.492789	0.243456	9.82986	6.21394	2.00498	10.7314	5.2932	15.5328	2.84046	15.6876
TCGA-2Y-A9GS	1.30567	1.56404	1.69492	2.94168	22.6874	10.8731	4.71834	5.4432	7.41871	2.16824	1.02074	119.3	2.5281	13.8983	3.75211	3.56838	9.79095	4.04	4.89766	2.13977	13.2835	1.1998	16.4774	7.88269	13.9932	16.8731	3.74164	0.890917	7.15987	2.57562	4.60977	10.6486	8.86684	9.31602	8.05002	45.7185	194.429	2.88367	17.3083	0.631282	0.137997	11.0551	8.68592	2.29997	15.2319	9.60722	13.5719	8.41423	9.76182
TCGA-BC-A8YO	1.31061	11.2337	11.3266	4.76603	20.2635	6.19902	6.03687	2.8123	8.60334	7.89334	0.711726	110.539	9.39623	5.60825	2.2483	4.25979	3.47129	13.3193	15.5002	0.394614	19.9663	0.00691017	10.6832	10.4379	16.6409	9.57655	5.29264	3.12062	3.19895	0.977861	4.42917	5.65217	15.2314	9.66054	18.5044	138.775	104.841	1.83618	26.0638	0.348255	0.018544	27.4278	2.40088	2.22343	23.8108	5.48278	149.742	4.34402	16.2221
TCGA-CC-A9FW	0.663803	1.05192	0.737326	1.2028	22.5836	5.64056	2.37863	1.19464	3.29314	1.40659	0.470991	131.825	2.95089	12.0639	0.9535	1.32912	1.89786	2.95379	3.53057	0.427233	4.95772	8.93525	3.32192	2.57794	7.16653	6.31823	1.2886	1.81766	1.3099	0.451882	1.53027	2.47463	3.29174	1.35454	7.79588	12.4931	125.448	0.751318	18.3882	0.293102	0.290505	4.09438	2.41036	0.61189	12.8552	2.27348	6.1922	8.52842	14.0783
TCGA-DD-A1ED	0.45456	0.942399	0.930792	1.95837	18.5623	4.86367	4.20302	4.173	5.12887	2.5384	0.444472	66.7165	4.20984	8.96758	2.86394	4.93046	4.78998	2.75224	3.91829	1.81516	18.7087	9.14171	3.90188	3.06882	6.30272	10.3454	1.68996	5.41392	6.8025	1.73562	4.02999	5.95604	4.22564	2.34652	16.6784	80.539	43.3713	2.77329	3.05642	0.840045	0.0637683	4.8056	4.45057	4.18816	1.8759	6.85651	1.57094	4.97965	31.6245
TCGA-G3-AAV2	0.390906	0.387696	0.407414	0.874329	15.5722	6.21499	2.126	7.93605	2.58135	0.493638	0.247013	214.508	2.56642	10.2687	4.6021	5.56561	3.66197	3.22652	3.15272	0.210083	8.14903	14.7088	2.5347	2.16983	8.72859	4.57273	0.933962	0.757426	8.39081	1.81233	4.5283	3.58817	3.74469	1.379	5.67699	30.0348	102.281	3.14641	7.52066	0.324548	0.265745	8.88958	2.70927	2.4208	0.777668	4.62548	1.00477	0.356079	4.08576
TCGA-DD-AADY	0.415273	0.307537	0.356888	0.561994	23.1773	8.32724	1.33609	6.02287	2.14902	0.749919	0.390797	229.898	2.37623	21.0316	4.50578	7.04913	6.26063	4.2144	8.18849	2.02833	7.57305	0.00788332	5.63661	1.60142	5.67863	1.76535	0.518274	0.650499	12.9111	2.54388	8.47987	10.2347	10.4487	4.963	12.0149	16.3706	77.5511	5.40241	37.1697	0.753612	0.0264707	23.5814	2.23582	6.25004	5.32747	8.80399	37.2869	0.771842	11.0525
TCGA-CC-5263	9.41446	1.22982	1.43346	2.61687	39.9406	8.65354	4.16038	3.1026	5.29662	3.35216	0.443267	129.956	23.5003	8.24793	3.35846	6.22681	5.4724	15.0318	19.0682	0.84043	11.879	0.0357147	17.94	9.04598	16.6159	9.51777	3.15288	0.684996	3.87151	1.61258	7.39488	9.50883	15.1472	9.04238	29.4511	46.3229	376.238	2.38966	23.9212	5.04673	0.0198934	71.0495	11.0921	11.1555	56.2889	8.34076	15.1661	0.565069	23.5548
TCGA-DD-AADP	0.69694	0.633143	0.88296	1.36237	17.6971	5.95719	3.6973	6.64671	4.08246	1.52624	0.852695	169.06	2.2815	12.7412	3.18397	3.9426	6.41184	3.99252	6.08485	1.47393	4.57238	0.0942921	4.68173	4.18689	7.22841	4.76213	1.12589	2.57425	6.20786	2.56566	5.2763	8.50417	8.95892	2.88504	37.257	22.4062	92.2528	3.83647	28.4793	0.752315	0.347796	6.24509	1.57859	3.82186	7.8681	7.17048	6.5356	11.5318	13.0239
TCGA-BC-A69I	0.333478	0.432806	0.43797	0.661702	13.1488	5.78293	2.777	7.22893	3.44534	0.433867	0.839671	116.007	4.10064	14.8077	3.45019	7.52735	4.72713	2.66007	3.1042	2.25186	15.5604	6.91892	5.73926	2.9791	6.56977	6.50278	0.930339	1.2905	5.19071	2.55551	3.89432	5.17126	3.14551	2.20015	20.7541	32.0255	84.1063	4.53247	4.26336	0.83888	0.0249309	5.66438	5.27374	2.51409	0.656772	8.80429	2.53894	0.774402	10.8172
TCGA-DD-A4NO	0.645179	1.28652	1.31476	0.962385	8.52536	9.07531	2.35653	5.69372	2.25417	0.966032	1.14313	153.248	2.48702	10.2425	4.59087	5.13927	6.36087	4.04569	3.97715	0.266988	12.1958	0.14618	7.78497	1.89327	5.44978	2.96113	0.97473	2.6715	6.5421	2.92379	4.52233	6.29232	6.40622	4.05861	23.2485	21.8987	74.7525	3.31958	13.3931	0.743965	0.0378957	6.4339	6.91401	4.71347	6.07627	6.90927	3.44357	24.7187	17.1002
TCGA-LG-A9QC	0.334525	0.431689	0.5198	0.397013	19.9808	5.44571	1.0219	6.84782	2.10279	0.424295	0.640611	253.861	1.27575	10.5824	4.56653	7.11765	7.84121	3.24297	6.92086	0.398443	3.31272	16.0538	2.93418	1.98726	5.38832	10.3643	0.59191	0.815173	5.17841	2.58362	8.24442	11.5191	4.84322	11.0401	6.8395	8.87352	72.2643	3.17848	5.55928	0.415932	0.0567131	8.36561	5.51842	4.60036	0.623525	10.3923	1.03719	0.153838	9.82808
TCGA-DD-AACV	0.525804	0.0719912	0.693178	0.288859	6.75459	2.20495	1.15584	1.9517	1.21936	0.331717	0.322075	115.216	1.25132	3.162	1.84981	3.11298	1.34588	2.41236	2.78418	0.278593	16.9447	0.00524236	1.50884	1.12296	5.64359	1.57565	0.380627	1.30243	3.42373	1.16378	2.22164	1.7177	7.05864	3.3559	2.2768	8.16952	120.974	1.53744	8.95722	0.335874	0.0112312	4.44079	1.74627	1.92211	7.374	2.60905	0.504351	0.486909	3.9054
TCGA-CC-5264	2.79482	0.810469	0.734925	0.816807	25.5323	3.58063	2.47063	2.50143	3.18515	1.45827	0.307546	285.158	1.71937	8.04337	1.78375	3.44024	4.98949	5.8667	7.78033	0.891176	11.9061	0.0177847	8.14661	3.54167	11.4546	8.38019	1.6282	0.987496	2.78239	1.42484	3.69739	6.90312	18.2328	9.20486	15.5119	21.4796	193.452	1.44977	19.3531	1.20286	0.0545449	17.8118	0.754568	1.84259	20.4168	6.64598	4.02129	1.88483	12.2981
TCGA-DD-AACL	1.21083	3.70945	2.23615	8.63117	36.3671	31.5412	10.8695	3.04244	13.9979	3.0847	0.901452	154.288	3.0283	12.0097	1.90877	3.27228	2.10033	2.208	2.93439	0.258446	23.3539	4.64291	25.4751	17.8771	24.2923	26.4324	7.35473	3.62847	2.0673	1.83685	2.63516	2.82671	3.40936	10.1095	68.4991	114.07	180.82	1.66613	22.8659	1.10447	0.531191	11.0092	10.4769	1.69174	3.89918	3.46383	40.1262	8.44877	30.8291
TCGA-CC-A7IG	2.53726	0.712892	0.94082	1.66589	22.2759	21.2901	2.90762	3.36448	2.96597	0.693368	0.873241	190.899	7.33171	15.6094	5.65207	3.94665	7.03108	8.10437	6.09973	0.646439	5.34368	0.0793941	72.0727	12.1926	19.5636	14.4216	2.31974	1.47253	1.5628	1.68677	3.64743	5.02645	4.52874	7.29082	16.0772	39.7088	442.461	1.82179	96.2658	1.30702	0.0197716	21.9921	8.43339	1.49793	9.79459	5.32566	2.14151	1.04057	17.7263
TCGA-DD-AAE9	0.13171	0.237343	0.266409	1.13542	14.7561	3.53426	1.91308	1.55459	2.017	0.304912	0.474997	264.017	2.0831	6.12066	2.74217	2.21656	2.29295	2.60415	3.21982	0.16574	11.6197	4.06448	2.31406	2.12379	8.06355	14.5263	1.10728	0.811264	1.90273	0.786626	3.35783	2.90861	6.28345	0.713643	6.29037	30.2212	102.741	0.938671	8.8846	0.135373	0.0779524	15.214	0.882033	0.686009	1.63694	1.76734	5.41206	0.720312	2.52144
TCGA-DD-AAVP	0.334715	0.344571	0.269681	0.642096	19.551	5.74544	1.55818	7.68546	3.69929	0.354054	0.802609	184.931	2.18978	11.4404	3.3049	7.25192	5.18484	2.33896	2.78485	2.93273	32.7737	3.7299	3.47371	2.87174	8.50965	5.68324	0.639668	0.992188	7.98321	2.17684	3.75079	5.63073	2.76293	1.32186	2.01497	55.1709	97.8585	3.27808	6.21905	16.9039	0.0148576	5.86325	2.2138	2.87138	0.738582	9.13186	6.59569	2.45539	11.1586
TCGA-G3-AAV5	0.164579	0.577986	0.640248	1.05526	8.32585	5.56766	2.00029	1.91975	2.73899	0.972255	0.382128	184.846	1.56206	9.50846	1.16576	1.93216	2.27979	1.37298	3.58449	1.0728	4.31017	5.59377	2.81473	2.11515	5.95676	5.32059	1.15213	1.66833	2.0071	1.04207	3.37728	4.4913	4.20322	6.61597	8.74716	23.1606	110.741	1.38325	16.2906	0.261603	0.43776	8.70504	27.0522	1.08938	0.787202	3.04619	1.27145	2.10135	7.85223
TCGA-ZS-A9CF	0.472998	0.575895	0.817406	1.36302	9.97922	8.40759	2.37083	5.8593	3.0379	1.99474	0.577268	128.906	8.84045	12.8305	3.44365	7.44207	6.55959	3.56625	5.33958	1.17391	21.9842	0.0064655	2.78387	2.07442	5.92755	3.05393	0.925916	3.43089	9.96804	1.82756	5.21697	8.33291	12.0373	2.6518	17.4022	25.7357	59.4902	3.63891	11.1301	0.332207	0.0224098	6.67606	5.30354	4.25043	6.68008	10.558	7.91172	1.77161	15.2795
TCGA-NI-A8LF	0.45737	0.611522	0.582931	0.905293	12.8651	10.4849	1.64663	7.62534	3.23216	1.00713	0.625627	94.2363	3.85838	15.6878	9.53684	16.9462	9.81208	4.7346	6.35715	0.688053	15.0726	3.31833	4.42851	2.53077	5.58343	3.59316	0.703944	1.35117	10.2355	3.90412	11.1594	11.4346	7.26575	4.10434	2.28434	11.7722	58.9399	6.63207	4.64106	1.36642	0.0489448	8.73473	5.73435	5.18288	4.58306	17.2215	1.28163	0.908185	11.3437
TCGA-FV-A496	0.488878	0.691927	0.719999	0.226583	15.1771	6.64441	0.606643	2.64261	0.479297	0.169348	0.334719	149.872	3.17201	12.187	3.2923	2.37322	4.04551	3.55579	3.08357	0.525665	7.12365	0	2.60434	0.748643	3.57242	1.03069	0.173335	0.432803	2.95359	1.16134	2.82008	3.57329	4.358	4.20995	7.26546	3.49593	68.6009	1.97055	23.9484	0.707208	0.0104808	3.29151	6.99546	1.93634	10.9037	3.12643	1.8084	0.707998	2.2938
TCGA-CC-A3MB	0.629018	0.590113	0.621636	0.785567	30.945	8.40064	1.48664	3.47522	1.82347	1.03473	0.593437	155.816	1.85811	9.88497	2.52818	5.27911	4.27248	3.80473	5.75501	5.50574	10.0823	0.0782811	19.7233	5.12084	11.377	5.10115	1.16456	1.09205	4.24813	2.06012	4.47846	6.22277	6.64303	20.4501	11.3902	16.0202	105.869	3.22629	43.0284	0.540626	0.0512364	15.5625	2.21561	3.90744	11.8798	7.02341	8.19317	0.973595	18.6781
TCGA-CC-A7IF	0.749385	0.530761	0.588081	0.651718	8.27102	7.30863	1.07257	3.51308	1.32042	0.346189	1.03775	119.029	2.16955	7.75193	6.9241	4.5966	7.94015	6.37997	2.98655	1.82172	10.8035	0.00499438	5.81998	2.22537	7.77848	2.25539	0.487624	1.70059	3.771	1.82469	3.53068	4.54673	2.91181	3.8358	1.93868	20.5156	86.7086	3.60536	13.7706	0.325261	0.226398	6.38375	2.14422	2.05944	4.79353	5.61265	1.39566	1.55122	4.69935
TCGA-ZS-A9CD	0.585867	1.11198	1.20482	0.750521	21.7185	7.95422	3.22917	7.2743	3.8515	1.19855	1.3524	174.735	2.63798	17.7215	7.36689	8.65061	12.3728	5.94973	7.78759	5.48195	11.7405	0.0946432	7.59218	3.65231	5.79373	9.61626	1.36237	2.95793	6.54726	4.09345	9.20474	14.2106	7.48182	10.8976	42.9253	34.9311	105.068	6.07922	10.9921	0.93929	0.086932	14.8124	12.1756	4.50677	4.84053	13.6565	4.67665	94.864	23.0934
TCGA-G3-A25S	0.721012	0.744834	0.752514	2.42328	19.2193	4.00735	3.16811	2.00185	4.50612	0.612235	0.36913	207.676	1.61046	4.5323	1.23559	1.85244	1.25837	1.19603	1.62414	0.210324	10.2105	0.262267	37.5377	4.93152	8.27777	4.44207	1.74964	2.29332	1.44396	0.769693	1.6637	1.68648	1.77378	11.1728	12.6587	35.8101	128.991	0.832552	16.892	0.2575	0.369426	8.69049	7.26663	0.670017	2.22071	1.87522	1.55445	0.860053	4.77359
TCGA-BC-A217	0.988702	0.847206	1.39249	2.20404	18.2857	4.10691	4.72944	1.41522	5.48442	1.47686	0.582427	153.393	2.7397	3.72127	1.16417	1.27342	1.11579	1.61356	1.40522	0.224141	35.7216	0.011262	10.5353	6.26608	12.5636	7.27903	2.50477	4.79932	1.19652	0.516932	0.955836	0.907455	3.24102	6.32063	9.6406	54.4481	227.361	0.882599	14.37	0.389212	0.0920731	6.72065	3.03747	0.580457	7.95746	1.22504	16.8593	5.76343	13.4552
TCGA-DD-AAW2	0.279941	0.219368	0.259878	0.601382	9.58013	5.57382	1.19529	9.83469	1.88538	0.790395	0.496101	129.843	3.77992	10.5193	3.87516	8.21496	5.02142	2.8837	3.79299	0.657	5.39084	11.0414	2.11821	1.57192	9.07581	2.2463	0.429037	0.484496	9.80152	2.42723	4.78446	5.93072	5.39405	2.46296	3.07907	13.0195	66.1217	2.88038	11.0767	0.508249	0.0978029	5.6665	4.04699	4.1736	2.28008	9.36122	4.41767	0.143763	9.89201
TCGA-2Y-A9H8	1.11846	1.85915	1.48498	1.92266	18.3309	4.30189	4.75799	3.07845	5.1156	2.21429	0.590663	150.46	0.984582	12.185	2.36147	4.09965	3.89637	4.05783	4.60481	0.561141	17.9224	0.00783089	6.6049	4.73922	6.46812	5.56998	3.05143	2.68183	1.87502	1.13048	2.90845	4.44334	4.44175	2.08132	16.6987	37.2561	131.736	1.24034	63.0238	0.900096	0.0545685	12.1923	3.95346	0.995254	4.76883	5.63454	16.4442	3.53955	16.2288
TCGA-G3-A7M6	23.4439	1.66314	1.86088	1.95568	57.6716	22.2548	5.53762	10.2468	7.09983	3.2529	1.93315	217.438	40.4614	23.9265	9.85072	10.1616	13.9289	18.4489	72.4887	8.5911	8.47276	0.41176	103.989	5.02715	16.8522	7.10661	1.2671	4.9201	12.7262	5.22501	63.8905	67.9688	71.8877	6.08145	25.5404	47.5748	285.618	10.1118	176.957	14.1358	0.404754	8.22063	24.0593	9.43621	32.6061	14.2399	9.0336	37.5403	44.2503
TCGA-FV-A2QQ	0.544918	1.78749	1.82256	1.90314	17.4284	10.1386	5.33411	6.98311	6.6237	1.62595	1.19226	169.048	2.21724	9.46208	4.15543	3.26719	5.18499	3.66467	2.95564	3.29766	11.1824	0.256317	11.5494	5.78124	9.57686	6.20751	2.15312	2.392	6.32049	1.97986	3.4464	4.47596	3.62788	4.54493	14.0159	55.7821	69.6195	3.81932	12.2546	0.428066	0.0740365	8.36483	3.05424	2.55091	4.07628	4.29675	6.49882	22.5182	13.9659
TCGA-ZP-A9D4	0.368476	0.413291	0.441575	0.989026	14.143	3.04761	1.06817	3.6943	5.39594	0.74951	0.2467	163.613	6.76714	5.61748	2.23079	2.7786	3.112	4.15484	5.15731	0.388357	4.91627	14.9214	1.76513	1.76921	4.38863	2.80994	0.910427	0.418246	6.20852	1.23653	3.23325	4.11447	7.17631	1.17965	17.1278	10.885	77.139	2.49151	7.80227	0.182994	0.29964	7.64065	2.67082	3.26267	4.69958	3.65982	9.27521	0.264911	3.42605
TCGA-LG-A9QD	0.291507	0.460803	0.599238	1.1403	19.9645	2.53119	1.72998	1.60879	2.25711	0.810917	0.561475	92.8057	3.29746	4.44131	2.95092	3.93103	2.15737	1.55534	2.31597	0.620655	13.7946	0.0813738	2.79004	1.62469	5.36218	4.98349	0.671835	1.55871	3.18225	1.08684	3.71155	2.918	3.98725	6.40178	14.8907	41.3561	46.6652	2.41216	8.78117	0.356633	0.0837776	3.4466	4.62334	1.68556	3.94755	3.13748	5.59623	1.69497	8.18222
TCGA-RC-A6M4	0.192229	0.103713	0.131868	0.438886	6.22616	4.01246	0.643363	1.90548	0.796234	0.128766	0.388854	158.436	2.33384	4.98255	1.08503	1.40676	2.80261	1.26662	1.57367	1.16021	3.50592	10.2692	1.49609	1.27726	4.42571	1.63097	0.441408	0.210375	1.57294	0.561778	1.39208	3.10966	2.01132	1.85286	2.60701	6.37841	84.2487	0.97075	6.01909	0.102438	0.00647203	3.60297	5.33636	0.666216	1.50205	3.12434	1.677	0.125751	2.62262
TCGA-ED-A7XP	1.25649	1.16068	1.13744	1.59962	16.0958	8.28724	3.98452	6.89839	5.73572	3.07713	1.04979	228.321	1.95793	13.348	4.83786	5.7179	10.283	4.76535	8.8233	4.69495	9.84708	10.5033	6.6103	4.66881	10.0993	5.63318	2.11137	2.2019	10.9296	3.26798	8.89581	14.341	10.2442	2.7035	9.94669	46.8726	83.8817	5.10398	15.7826	1.73622	0.137084	10.0025	3.9836	6.23952	6.35511	11.1631	4.18048	4.12286	14.8387
TCGA-2Y-A9HA	0.344808	0.357459	0.384794	1.01533	10.9308	10.1749	1.88266	5.44772	2.06701	0.909716	0.286878	93.7692	1.29622	18.4183	3.79994	6.9017	5.53715	3.68966	4.78253	0.576782	6.5357	5.76947	5.32824	2.72329	6.76961	24.5986	0.893554	1.03236	5.08783	1.72165	4.89281	6.63002	6.27955	3.1529	4.5908	20.4929	101.806	2.20188	8.58968	0.452232	0.0377231	6.89003	2.8191	2.89647	5.61587	8.63892	2.17228	0.537821	16.2819
TCGA-DD-AAE2	0.962726	1.54611	1.41879	1.6256	19.7209	8.65596	4.20284	8.01552	6.82384	3.3085	0.694111	123.112	3.29118	11.2918	3.9677	8.49686	6.98578	4.22584	6.66071	4.17926	15.5208	0.0240072	5.77739	5.10825	7.55325	5.94709	1.96696	1.94264	11.7158	3.00377	6.40257	9.42065	8.09093	3.39589	25.8085	48.7055	79.6038	5.17721	14.9011	0.707875	0.137817	8.60922	3.40108	4.99818	4.53012	11.5149	62.4788	11.146	18.7387
TCGA-DD-AADF	0.276585	1.49902	0.593099	0.609655	17.5106	1.97772	1.39324	1.76644	1.67818	0.38876	0.252219	130.055	0.866676	3.08056	1.0991	1.65269	1.74733	1.7479	2.4395	0.658929	12.5006	0.0160837	2.83165	2.42472	6.0117	2.45876	0.448636	0.750331	2.25674	0.635133	1.7907	2.43893	2.89902	9.02422	5.57895	70.0857	55.5116	1.34551	8.69426	0.0617558	0.0436695	3.74651	0.5743	0.803955	0.581993	2.30092	7.841	2.66062	5.00664
TCGA-DD-AACW	0.592193	0.344481	0.431606	1.3077	11.7242	12.8979	3.18638	5.04401	3.23707	1.42734	0.335444	148.397	0.991473	40.2957	1.28133	1.82863	1.23118	1.50621	3.3519	0.429431	3.58085	5.3529	3.79309	2.90932	7.50422	3.04206	0.958105	4.55474	4.61153	1.54278	3.12702	3.07687	4.695	1.54991	6.43354	34.0621	62.2485	1.45786	45.5114	0.225419	0.00934638	5.69501	1.53675	2.54652	4.45102	1.77848	1.84384	0.981828	13.2977
TCGA-MI-A75I	0.547723	0.644052	0.648998	0.91619	13.8013	3.58131	2.05704	3.12411	2.47604	0.705473	0.437264	119.241	1.93525	6.30651	2.15556	3.42948	3.31856	1.97098	2.67061	0.261523	7.11259	0.921955	9.59556	3.81598	10.4126	4.22012	0.862977	1.04716	3.27844	1.38983	2.85518	4.01818	4.90371	3.94863	26.5104	18.9554	274.466	1.32333	18.566	0.305644	0.32325	7.15529	6.58885	1.42625	4.21693	4.59248	3.53209	0.905132	8.92296
TCGA-2Y-A9H1	0.131191	0.649033	0.477503	1.27326	5.79173	7.18176	3.22291	3.66959	3.73825	0.432839	0.296513	67.4894	1.03418	2.0593	2.02342	2.05457	1.98725	1.9103	1.44571	0.462694	7.15133	0.044395	9.47946	3.26052	5.06433	9.94271	0.979372	2.66575	1.35496	0.974719	1.55883	1.52266	1.6747	2.92616	2.71392	45.696	63.3094	1.15439	13.2864	0.146732	0.0608368	4.80909	2.56211	0.979428	1.18658	2.0184	5.05876	3.05528	3.91914
TCGA-CC-A8HU	1.87115	0.630304	0.726372	0.876924	16.0573	6.02973	1.2684	2.6074	1.7097	0.589975	0.553341	151.864	0.910478	9.93291	1.56497	3.52745	2.76755	3.49465	4.47754	0.646749	33.4906	0.0170895	12.2696	2.85957	8.27299	5.49689	1.42927	1.9631	1.87945	1.2154	2.54787	3.75044	4.99759	10.1547	3.89583	8.12993	110.975	1.18554	35.5452	0.335645	0.137296	18.784	2.65347	1.10384	14.5035	4.73003	2.39476	1.68416	7.3576
TCGA-DD-AAD2	0.925431	2.74314	2.73262	2.66388	17.015	10.8448	6.44286	7.75261	7.06348	2.73136	1.84357	118.221	3.71492	20.0804	7.06804	5.92223	15.079	7.42626	7.01539	12.0138	9.58546	0.144727	9.6834	8.23749	12.4065	9.31272	3.62338	3.46738	7.77535	4.14275	6.65717	14.6682	7.19677	5.51356	15.5775	42.5118	88.7698	5.27426	17.2415	1.33703	0.101628	8.05142	3.51962	4.67957	4.75275	13.9332	6.08228	21.0626	23.9655
TCGA-G3-A5SL	0.220454	0.352332	0.368894	0.450171	14.5822	4.46487	1.21978	5.3235	2.09381	0.774366	0.237703	117.081	3.71413	6.66201	3.14799	5.17334	3.94151	1.57974	3.51196	0.664013	8.63912	11.348	2.68338	1.31522	9.29017	3.15316	0.545539	1.01631	8.67218	1.57641	5.08021	5.87373	5.63497	1.8315	4.13169	14.0026	75.7782	2.7911	3.71218	0.302111	0.0466382	2.86446	3.41747	3.18739	2.20618	5.96686	6.91188	0.747502	6.6106
TCGA-CC-A1HT	6.09374	13.7792	13.2887	13.1371	59.1912	24.8332	15.3336	6.36936	22.9149	8.27973	1.67818	196.045	9.17644	19.9537	4.15524	6.16758	7.3434	8.67374	36.2548	0.152807	41.7152	0.117305	54.4808	35.659	48.0411	33.5723	18.4481	3.90971	8.28815	2.482	31.7363	34.9245	44.202	42.8174	64.3136	246.966	218.112	6.07271	6.78164	1.00489	0.169285	23.0144	40.3415	3.93697	51.1706	9.35574	157.168	6.74921	42.1888
TCGA-2Y-A9GV	0.312294	1.02485	1.12334	5.64233	31.511	10.58	5.05206	6.24717	5.73211	2.57419	0.525613	95.4082	3.11565	11.844	6.74499	7.84406	6.70976	6.40828	7.19806	1.07818	12.606	0	6.26851	5.63255	9.37049	10.7576	4.604	2.81129	13.1762	2.6624	7.53477	7.49954	8.28332	6.11408	24.0512	30.1999	68.6995	4.50138	8.03198	0.75369	0.141511	5.24889	3.08314	4.28274	9.26047	7.80883	3.68912	1.28674	18.9091
TCGA-ED-A7XO	0.796244	1.01744	0.957839	1.64806	11.5614	5.73682	4.34583	4.90614	5.04679	1.36576	2.04385	136.234	2.42827	7.50576	3.1133	4.40063	4.56109	4.52637	5.12318	5.54133	39.138	0.0563991	6.44861	4.67277	8.15432	8.77303	1.48303	4.02213	6.08402	2.15944	3.71011	5.1579	6.55547	2.96399	7.80164	58.2164	117.374	3.79335	8.39072	1.16474	0.204342	9.56705	7.45986	3.22494	4.45197	5.84843	2.93576	15.9388	36.0595
TCGA-CC-A5UC	0.892547	0.968287	0.863336	1.27154	8.63335	9.84952	3.39226	9.83028	3.83517	1.31929	1.11108	158.838	1.57237	25.4057	4.66424	6.34724	8.37184	4.10324	7.15047	1.61465	6.98342	3.50265	12.5081	7.04735	7.94791	7.62778	1.85558	2.26843	7.84523	4.30605	7.71146	11.4191	6.62774	5.69368	19.3933	25.5303	56.2807	4.66384	34.6558	1.08407	0.213781	5.53592	9.51824	5.43568	5.15458	10.0548	4.67024	9.82434	25.3662
TCGA-G3-AAV1	0.419297	0.501476	0.489874	1.46782	9.38163	8.40869	1.5804	6.18002	2.2037	1.41679	0.561199	120.923	1.23144	12.275	6.40806	10.627	9.41497	3.76783	11.5933	0.785	6.93184	6.32033	4.04143	3.33258	6.55416	4.51816	1.25089	1.09839	7.02758	2.25383	14.2335	17.2405	14.1391	1.77811	4.42406	18.4655	68.8144	2.97123	7.71319	0.507407	0.0923397	3.79127	2.09335	5.51628	8.10246	13.6339	1.71698	0.230734	17.7516
TCGA-O8-A75V	0.389038	1.16208	1.25137	2.56448	11.545	10.8092	5.79127	7.15988	6.47622	1.61576	1.29185	153.877	1.39847	13.0695	3.57423	3.81407	6.75738	3.77197	4.30022	2.91782	10.3027	1.27503	10.5899	9.27472	12.1222	20.1264	2.61913	3.42551	5.53747	2.1577	4.10249	7.28564	4.17545	3.88525	19.3584	51.9862	187.393	4.31078	10.3742	0.604637	0.177894	7.82417	3.34018	2.13424	5.47634	6.99722	4.26575	20.2093	16.4013
TCGA-ZP-A9CY	0.941306	1.68352	1.62654	3.2518	19.1785	5.80177	3.21047	4.4198	4.64142	1.66437	1.06209	123.648	6.03891	7.97752	2.84572	3.11019	4.22843	3.24535	4.48786	2.35815	9.94447	0.309685	6.44258	6.38117	8.97426	9.27664	2.05282	1.24038	5.60347	2.23856	4.08823	5.47093	6.37136	2.44996	16.8846	24.7898	71.344	2.54344	13.7966	0.597352	0.110469	5.70693	4.03148	2.69395	6.68774	4.4929	5.00071	8.79966	24.9249
TCGA-G3-A7M8	1.0864	0.803253	0.817532	2.06974	15.6229	5.35551	1.8165	4.17003	2.44502	0.898724	0.500921	103.022	3.57039	9.00071	4.84851	5.88933	7.4889	4.8694	5.6618	0.802407	11.3997	0.00728468	4.71291	4.38985	6.39133	4.23402	1.40397	0.494688	6.63742	2.20095	5.6409	8.28129	4.98698	2.71094	5.47386	20.9708	55.0993	3.66964	9.83972	0.596319	0.0429318	4.3279	6.43107	2.76872	2.61583	8.52972	0.555641	0.122865	9.946
TCGA-DD-AAE0	13.8203	0.923375	0.883551	0.687989	56.5054	11.7832	2.10259	3.41227	2.51783	0.5495	2.33183	255.729	2.69032	23.7183	4.79007	5.70456	15.4862	10.7748	75.3117	6.56854	4.25227	0.538451	67.3726	6.88901	13.2444	7.04252	1.43067	1.78188	3.66048	4.58426	69.327	80.0231	69.891	2.54364	11.513	37.8636	127.889	3.56645	101.576	2.9457	0.0722058	5.82227	6.07727	2.77798	12.3057	16.4007	14.0339	6.7729	18.3303
TCGA-ED-A7PY	0.572542	0.575143	0.59904	0.591444	15.7	13.6784	2.27896	3.10749	1.20867	0.273024	0.812844	194.14	0.73075	9.78616	2.41154	3.14755	2.54025	4.21169	4.8322	1.44002	2.2288	0.646173	2.38896	1.66087	6.96314	1.84241	0.369354	1.00689	2.83299	1.47007	3.03205	3.16075	3.69121	1.12564	1.56046	12.4621	63.0276	2.80298	39.48	0.259759	0.275612	4.98429	1.88379	1.54677	5.93192	3.27625	3.53159	2.67832	7.00949
TCGA-EP-A2KC	0.399377	1.17145	1.12612	1.73219	11.5805	5.28914	1.9386	5.06486	4.40391	0.996105	0.575939	148.553	3.28708	8.35309	3.42684	4.1856	4.65952	3.11669	4.64607	2.40581	6.14748	5.66715	5.93194	5.43869	9.16757	9.92581	2.15496	1.31535	5.73379	1.8	4.95622	6.18891	5.12971	3.33213	7.97424	21.3622	152.248	3.14565	7.85066	0.340166	0.0678268	4.69455	2.62488	2.78349	4.99048	5.41829	7.42572	6.59066	8.28314
TCGA-CC-A7IH	0.797395	0.382394	0.35975	0.586788	6.69422	6.0438	1.19416	6.26552	1.50951	0.808278	0.617985	209.584	4.27041	14.0441	3.5566	6.40017	4.01471	3.17062	5.19306	1.90829	6.92021	23.3543	2.1819	1.74955	5.62372	2.77702	0.338652	0.759137	11.0917	1.97317	5.57904	6.03715	5.94491	1.2703	3.4711	13.9429	103.021	4.07143	10.7184	0.463688	0.0677632	11.0378	2.0541	5.32029	0.730026	6.85828	1.64277	0.320023	7.61078
TCGA-FV-A495	1.00032	1.60922	1.62707	2.47785	12.2106	9.37932	11.2885	10.0641	9.23212	1.15437	3.78813	100.053	4.76739	9.87169	2.56441	1.72638	4.1135	3.76934	4.42263	12.6798	15.643	0.121616	15.3306	12.144	15.836	13.0868	2.51149	11.1202	3.32378	3.08316	3.2177	4.76679	4.42558	5.04814	4.86871	114.024	170.768	3.65958	18.5662	1.37615	0.196772	10.0464	3.52882	1.10671	1.88381	3.27547	6.5138	86.6997	35.4759
TCGA-DD-AAEH	0.40706	1.53268	1.29914	2.45954	20.6283	5.16391	6.80449	7.49768	8.15928	4.76887	1.15851	103.192	1.808	10.1906	2.67443	4.37624	4.72173	2.6046	4.75204	2.14187	14.4014	0.405908	5.47467	4.62828	9.4828	6.19635	1.41424	6.09685	12.6523	2.6758	4.82187	6.86917	4.71722	3.07967	8.88715	53.7915	56.7643	5.36055	7.01663	0.46145	0.100086	4.13108	3.76499	3.59928	0.383124	6.42353	102.944	10.8639	18.8183
TCGA-DD-AAEE	0.479302	0.386125	0.394933	0.588421	11.1171	6.72504	1.30047	5.55371	5.78387	0.46454	0.446016	120.872	2.38464	6.09885	3.64969	4.49306	4.42363	2.87285	3.49957	0.901252	6.37428	5.82382	4.19836	4.01195	8.17769	4.13844	0.556076	0.762023	7.96054	2.14387	4.27642	5.05035	4.99137	2.68807	3.10364	26.2948	139.679	3.83072	12.8919	0.332243	0.0212606	5.89435	3.36397	3.99837	5.78508	5.267	2.3697	1.98903	7.20681
TCGA-ZP-A9D0	0.734299	0.617797	0.575389	0.783887	10.9934	9.11125	2.81975	4.21201	2.33223	0.768858	0.884089	176.736	2.33735	11.5568	2.62938	3.56877	3.26675	2.93577	3.66313	2.75851	22.4713	0.0937932	3.02905	2.44536	5.52672	2.62571	0.600493	0.409824	7.13057	1.32319	3.35675	3.99412	4.85487	2.07884	3.60208	14.7069	65.963	2.4138	24.5453	0.432171	0.0374497	3.26748	5.40689	2.17833	0.505897	4.20615	2.6072	1.17695	9.78267
TCGA-2Y-A9H6	1.38855	1.97724	2.1614	2.71882	9.39605	14.2762	7.83899	9.39754	8.41684	2.86797	2.66415	163.076	2.82839	23.6617	9.19485	8.6739	12.8502	7.31511	8.36116	11.058	15.864	0.146724	9.30199	6.05715	7.95261	7.60322	2.43185	6.90333	11.4486	4.64502	10.2409	13.8962	7.27445	4.36214	6.93583	67.3826	83.4334	7.16757	63.6834	1.53291	0.293846	9.25454	3.63829	5.7514	0.563098	12.3292	3.60685	63.1255	28.0978
TCGA-2Y-A9GW	0.920631	3.78952	3.97975	4.36236	18.5067	10.9666	7.46351	5.85908	9.17494	4.30554	1.79786	162.736	2.98137	14.802	5.22843	4.40655	11.3014	6.43935	7.6224	3.52832	15.5091	0.188691	13.2831	10.441	10.8675	37.4903	7.74543	3.40209	5.79651	3.93301	6.41147	12.4844	7.44839	5.48851	37.1795	80.0594	109.025	4.18259	13.1818	1.40457	0.578266	11.9692	4.98224	4.06851	5.27808	10.4795	11.6106	90.3874	20.3517
TCGA-DD-A73D	0.0930416	0.161796	0.148973	0.108703	2.71096	1.29404	0.472221	1.95345	1.06265	0.258515	0.0403674	177.63	2.99789	2.31966	1.39205	2.57179	0.607592	0.766842	0.999615	0.0241067	6.0807	12.0948	1.13877	0.71641	1.9931	0.67526	0.24231	0.195139	3.58548	0.928809	1.62482	0.840365	2.32187	2.82599	2.30836	5.47761	81.7611	0.953444	5.71243	0.135508	0.0816344	1.8844	3.08379	1.45837	0.803762	1.78734	3.66484	0.120098	2.24745
TCGA-DD-A115	1.51054	0.833529	0.851654	1.2084	13.001	5.70285	3.75821	7.36849	3.48714	1.51488	1.01595	112.234	3.49006	13.3651	2.86691	3.24485	8.43165	5.03138	6.47252	5.7128	18.986	0.0239433	3.43213	2.79109	8.46701	3.58932	1.17046	1.8142	8.12254	2.34444	4.30805	9.87279	8.3787	3.88969	16.3952	20.4539	91.4244	3.41025	8.16295	0.701599	0.0680567	6.35701	7.1038	2.54402	5.14921	8.80959	5.49366	7.3714	14.3825
TCGA-XR-A8TF	0.208126	0.299579	0.307776	0.738879	9.15519	6.0884	1.23514	3.2864	1.71364	1.08789	0.113366	154.692	2.22605	5.87215	2.90208	5.72141	1.7091	2.26059	2.46522	0.19245	4.11342	0.315925	2.7008	1.91638	5.46426	1.77785	0.908243	0.759068	2.96209	1.24724	3.10671	1.91373	5.14037	1.48279	2.96909	16.7617	56.8587	2.17486	8.58037	0.406191	0.0268755	3.12701	0.725708	1.91441	3.52841	4.52842	4.74461	0.350621	11.8758
TCGA-DD-A4NI	0.402859	1.94903	1.98147	2.10868	15.6646	5.18429	4.13807	3.94974	6.51118	4.45078	0.62474	90.6373	3.40563	8.44233	2.54097	4.43041	3.34219	1.98629	4.02739	1.68263	14.9279	0.501637	3.95184	3.60463	8.27309	4.79887	1.47445	1.99477	6.78049	2.06944	4.58208	5.3833	5.54163	2.1219	8.59134	37.5176	36.0715	3.32328	6.2915	0.582417	0.0904999	3.0684	4.87886	3.2362	3.46229	5.23163	23.3113	8.26528	19.2199
TCGA-G3-AAV3	0.342361	4.22597	1.87375	2.87063	11.8316	7.04758	7.85629	4.69391	11.538	3.90606	0.795567	157.574	3.63496	8.83521	2.78549	3.74463	4.51405	3.17121	3.72765	0.430732	13.5115	5.68925	9.10436	7.58334	8.97143	10.2789	3.86326	3.69913	4.90065	1.54338	3.34192	5.07049	3.76783	2.48094	8.21704	66.9283	118.644	2.71462	5.12668	0.606054	0.185555	7.81785	1.61804	1.64753	1.27832	5.47319	69.0938	8.8451	13.9138
TCGA-UB-A7MA	2.1455	0.774425	0.890202	0.692783	32.457	12.2211	2.97957	4.11429	3.85025	2.9958	1.14496	149.173	4.16815	12.7301	3.74021	5.9747	7.09123	7.07063	13.1311	2.67106	4.42902	0.00872013	10.0403	6.11339	15.7862	10.1235	0.940394	2.26264	3.97775	2.17941	9.80072	13.1517	13.7479	7.43792	36.5029	38.1476	206.782	3.07751	42.1642	1.59889	0.0327096	8.81846	2.04334	3.67857	18.5296	9.32572	2.74351	3.11033	21.1901
TCGA-UB-A7MF	1.59709	7.8479	7.71245	4.48191	12.9451	9.8931	10.4078	5.10736	13.774	3.44057	0.598414	221.365	0.769821	5.41509	1.95453	4.79946	2.32984	2.84593	2.94538	0.560982	18.8684	0.0112612	16.9821	12.3845	17.2128	11.5603	3.56561	4.49096	2.68512	0.922131	2.05398	2.42929	5.19381	11.9541	27.8107	573.105	94.5404	1.62339	20.0654	0.302555	0.371008	6.44622	1.14203	1.67451	2.98334	5.17477	86.4774	7.39612	19.0473
TCGA-BC-A112	6.52301	1.14137	1.13858	1.20167	29.0892	9.72445	4.78482	7.2969	11.3045	3.44904	0.889838	159.892	8.6065	22.6169	6.25157	7.28973	18.6544	9.18724	24.9338	3.7692	10.2344	0.0984196	89.8052	41.4974	49.9325	41.2009	3.65076	0.50839	9.90924	3.69037	21.9982	34.401	34.9278	5.78085	54.452	36.7717	152.047	6.07594	36.6807	2.80226	2.46713	28.1424	20.8453	6.71363	33.4153	19.6925	2.34745	1.01043	23.1831
TCGA-BC-A5W4	0.817828	0.351822	0.358024	0.258147	31.4357	1.51241	0.669724	0.471865	0.879001	0.0849628	0.156885	144.942	0.906571	0.971234	0.467192	0.713433	0.464574	1.41911	1.49162	0.108575	4.0225	0.0279485	2.80885	2.9801	12.6416	29.7104	0.371324	0.414501	0.383526	0.388675	0.539696	0.537078	2.10209	1.02858	3.10884	6.37252	93.2944	0.297039	6.50913	0.052003	0	15.606	4.82793	0.426421	3.55525	0.710816	10.936	0.170222	1.11137
TCGA-CC-A123	0.0959656	0.394465	0.448396	1.02861	7.90616	6.50859	2.66644	2.82408	2.71746	0.27494	0.414547	51.4676	0.822267	4.03507	1.38425	2.22972	2.10432	1.25685	4.39403	0.639927	4.88464	0.346389	13.5013	3.4141	5.12356	3.31226	0.90849	3.35271	1.46631	1.16732	4.52143	5.2415	4.87882	3.25366	2.23055	32.38	93.9362	1.42946	19.8621	0.196284	0.0183235	1.65592	0.41428	1.10992	4.76051	2.94979	0.405963	5.86163	6.16985
TCGA-WQ-A9G7	4.80772	1.67176	3.0268	0.708709	18.8686	17.2754	1.40382	1.33303	1.77132	0.575021	0.802942	236.16	1.83424	15.0704	12.8708	3.05921	21.0117	20.5302	13.6918	1.75805	3.46459	0.0572998	28.9097	4.03469	8.84157	4.29116	0.969335	0.9294	2.67616	1.55328	6.03237	14.1733	6.73537	2.65642	4.20319	15.9525	91.6588	2.74647	189.267	0.569673	0.322821	12.1383	10.8885	1.7103	7.34126	11.2001	1.48384	4.01724	17.6285
TCGA-ED-A66X	1.65168	2.10227	1.64093	5.29224	24.2999	18.1674	7.9226	8.78556	8.25515	3.85715	1.74022	201.04	3.54846	41.7381	6.98465	6.91343	21.0089	9.56681	12.6318	9.80132	9.04735	1.25883	15.648	12.3302	9.52388	12.0188	8.13556	2.07896	9.24542	5.05651	10.0497	24.0739	13.8407	5.28489	10.1008	76.8194	173.923	5.67414	52.9081	1.64343	0.0400675	7.01015	3.49594	5.70441	7.51862	20.9376	3.28306	5.18556	32.0989
TCGA-DD-A1EK	0.839209	0.757076	0.76906	2.09543	18.4711	7.80555	4.36544	4.24656	4.67954	1.23281	0.328604	148.318	8.71947	6.67384	3.44523	5.56866	4.67083	3.46942	3.17785	0.534997	13.4118	0	6.73009	6.41081	7.4748	15.8114	3.76402	1.65474	5.51278	1.05778	3.15366	4.37926	6.09711	4.8711	47.7392	27.4453	142.987	2.9266	47.9637	0.383176	0.154366	7.76537	8.07797	3.04328	5.82998	6.79426	1.58467	0.382209	9.72003
TCGA-DD-AADM	0.337858	0.694276	0.675021	0.919874	6.75975	4.08113	2.7681	4.4554	2.67553	0.322127	0.865263	149.522	1.0036	5.30652	2.14064	1.79423	3.49319	2.11697	2.17832	2.2428	5.86411	0.043704	5.66424	3.81989	6.90874	3.77995	1.26424	1.33179	3.05637	1.51831	2.202	3.55455	2.76669	4.63986	3.83785	29.7816	76.4654	2.38992	10.1858	0.313732	0.0821913	3.90938	0.914186	1.33365	2.27554	3.14678	2.27516	17.9286	6.50861
TCGA-MR-A8JO	1.43436	2.32026	2.36904	2.61726	15.219	24.1004	6.81743	19.9142	9.4382	3.75606	3.46726	143.087	2.57965	53.8583	21.1591	36.9174	43.9081	14.1853	20.4884	2.85849	42.0736	0.0611171	13.0809	9.38284	13.1014	18.2853	3.17285	8.4664	25.577	9.61272	27.4622	50.2112	17.1764	7.09712	7.83277	44.5051	72.76	18.2496	3.13535	2.89896	0.150268	13.1479	8.33612	19.1175	0.762343	59.6664	9.50197	13.0846	62.1642
TCGA-QA-A7B7	1.26362	0.342573	0.652991	0.878622	10.8827	4.8804	5.3547	7.29134	4.07844	3.27086	0.294585	217.57	3.1345	6.50171	1.60015	2.8419	3.42494	3.3738	3.85947	0.347093	11.2618	0.0494398	3.28433	3.04393	8.6741	3.07907	5.29482	1.95655	3.28031	1.28265	2.08582	3.91061	4.54556	1.9384	14.443	11.5389	72.2615	1.76262	19.9936	0.277799	0.404795	6.5712	1.51654	1.53905	8.86589	4.6667	2.04283	1.43754	3.93393
TCGA-CC-A8HT	1.63401	2.11807	2.25104	4.77008	25.9483	7.27481	2.73498	1.91966	3.81228	1.98785	0.927712	160.739	3.18023	6.99406	2.58424	4.65259	2.85002	3.12812	5.12306	0.111612	19.0462	0.571416	35.3939	16.1032	21.874	16.8466	4.07911	2.67773	2.29867	1.43105	4.57918	4.84495	7.87667	7.00591	37.9748	51.3688	91.5066	1.9896	23.6953	1.12288	0.284537	14.4191	7.48972	1.4008	7.86944	4.91837	11.5762	1.21444	21.8108
TCGA-FV-A4ZP	0.212141	2.32097	2.33596	3.11503	22.2245	8.70715	5.73296	2.50446	6.13734	0.698322	0.950869	42.0909	0.552298	1.58704	3.28621	1.74011	3.33299	4.28204	4.11924	0.736886	21.6512	0.00931808	43.2974	22.1042	24.6898	21.416	3.04308	1.02703	0.686476	1.00758	3.12341	3.1702	3.10389	6.22283	4.06901	64.0261	186.441	0.77006	25.9481	0.217517	0.0499074	11.0645	5.15075	0.334531	3.65593	1.78689	2.08106	2.64877	7.82374
TCGA-DD-A4NJ	0.735537	2.21286	2.20732	3.49513	24.6734	15.5008	5.52018	7.22527	7.27861	4.52144	1.13638	155.727	3.37383	21.0052	5.56629	7.2968	10.4307	4.92798	7.86276	0.665594	18.8612	0	9.00266	6.99691	11.1533	10.1175	3.79604	3.20133	6.90836	2.91504	8.50107	13.3655	15.3295	12.5604	21.7868	45.4606	158.252	4.60371	26.3143	1.04552	0.154081	6.86058	6.26853	4.89777	11.3304	12.1612	7.32512	12.6961	32.0966
TCGA-CC-5258	0.476088	0.984138	1.04069	2.38657	12.2125	18.0946	4.16463	4.68162	6.18407	2.9333	0.591061	69.9782	1.88176	18.7002	3.30084	4.53328	11.5245	5.63018	9.11388	0.671858	7.2165	1.25822	22.7903	4.23118	5.5998	5.38133	1.78881	1.73471	6.35976	1.96198	6.78455	15.0082	9.883	10.3051	31.8601	28.328	53.8055	2.69762	50.6684	0.474231	0.079547	8.05985	9.51099	4.10931	11.5267	12.7569	15.8277	1.74543	20.4397
TCGA-EP-A2KB	0.180141	0.35076	0.404404	0.582108	4.37289	6.39105	1.55647	2.52288	1.73105	0.783101	0.23036	133.511	0.855572	13.5035	1.90363	4.46549	3.09709	2.17818	4.38845	0.322955	2.82372	3.56007	4.33723	2.39444	4.87831	2.30942	0.638303	1.36846	3.93253	1.80834	4.1139	5.30736	4.74589	3.38724	5.40186	13.4488	81.5353	1.78017	18.2615	0.211836	0.046254	3.08389	2.54983	2.35652	4.71014	5.65895	3.01331	1.04634	6.44935
TCGA-G3-A25X	2.02784	2.60843	2.70436	1.6706	31.2509	12.3516	9.89629	7.02594	17.1893	1.25687	2.24837	144.56	25.6826	14.2358	6.09643	9.13532	9.35536	7.63177	8.97287	1.48916	15.669	0.0330153	36.6773	18.2176	31.6346	32.2462	5.92763	4.22067	3.45376	2.69748	7.43753	10.6965	12.5197	15.2487	35.12	192.56	212.457	3.86689	7.35254	1.35042	0.0377022	20.2407	5.80226	3.41599	14.4982	12.3943	8.3069	1.16029	39.5663
TCGA-CC-A5UD	3.93429	0.642849	1.02496	1.51722	40.602	9.38822	2.5688	6.05271	3.90969	0.881389	0.450679	173.249	12.6829	9.82252	3.73837	5.544	5.29107	5.05139	12.8434	6.22249	13.7832	15.8672	97.9202	6.93477	13.8366	34.5397	1.60922	0.712078	5.58612	2.38117	11.5304	13.0831	12.6978	16.8283	9.48949	48.8827	296.626	4.03746	5.92336	8.65226	0.0555326	11.7562	9.56295	9.60858	8.21125	7.0967	5.23006	1.25834	10.6269
TCGA-DD-AACB	0.335319	5.28693	1.89196	3.46221	16.9205	6.79075	8.04418	3.71448	10.2104	2.63713	0.510719	137.038	0.959667	8.15716	1.58976	2.73823	1.66521	1.34919	4.51252	0.305729	13.4909	2.51097	22.7649	7.99543	16.9752	8.42377	5.70501	4.30598	2.68413	1.19299	4.75309	4.82854	5.2797	2.65079	7.94829	352.322	157.286	1.66821	16.4195	0.335233	0.210279	6.73524	2.65097	1.10968	0.862991	2.81368	30.1782	10.1909	20.1672
TCGA-DD-AAE4	0.415641	2.81707	2.33963	2.55231	9.91178	6.02435	10.4329	9.57004	12.841	1.21919	0.922812	48.971	2.77266	5.93693	1.6302	3.53826	2.71635	1.22717	3.18119	1.48621	29.8174	0	9.49992	8.30131	11.6493	9.30706	2.18701	13.4675	5.08444	2.64704	3.58422	4.67037	4.16025	4.211	3.50873	143.084	66.9977	3.44959	5.96194	0.554294	0.0170503	4.20587	1.24704	2.85496	1.55581	4.6244	23.5794	74.4526	28.3482
TCGA-CC-A3M9	6.3219	14.7302	14.8282	20.879	50.8372	42.1092	27.9911	7.42654	33.1143	16.9073	1.95961	179.732	18.5084	27.0694	4.27163	9.09267	8.95567	6.08901	8.40939	1.61572	52.2487	0.767775	139.013	47.9988	44.7792	96.3719	41.7145	5.13973	35.6213	7.14635	6.59201	11.276	10.3186	8.68966	81.1972	429.518	291.932	33.667	0.474747	21.574	0.109837	30.4827	8.65486	4.31698	10.1608	13.7767	133.773	18.5185	70.0142
TCGA-CC-A7IL	0.04258	0.150229	0.169022	0.287959	6.48993	1.79704	0.472992	1.9243	0.487302	0.189586	0.0807186	187.444	0.855439	4.16072	1.24036	2.18806	1.3459	1.36333	1.87784	0.0392931	4.06034	2.13127	1.4211	1.24948	4.17489	1.25519	0.39925	0.326531	1.90615	0.634199	1.75486	1.86041	3.36979	2.4331	3.56031	5.70599	182.468	0.884267	3.24069	0.128326	0.0302412	2.36902	7.72822	1.13343	4.19396	2.29361	1.13437	0.0793588	1.51164
TCGA-UB-AA0U	1.96232	2.39677	2.41881	2.90976	27.9224	13.0286	5.20774	6.01073	6.32548	3.44121	1.71739	112.453	6.65146	26.1576	3.80937	4.28007	8.52365	4.44053	9.27998	9.97391	10.3019	0.21545	7.80647	7.10128	10.8859	8.43377	2.34495	3.96891	9.0673	3.87988	8.64881	13.3631	13.8949	6.67834	23.1833	44.7462	108.395	4.46727	31.2701	1.05818	0.020607	9.69158	7.86853	4.55593	10.9252	8.99436	9.36663	18.6545	41.4436
TCGA-ED-A4XI	2.29303	2.03325	1.96178	4.9953	16.2804	13.0928	6.99953	8.95233	6.22559	3.07019	2.32111	100.643	6.0788	21.464	5.31717	3.80662	10.5371	7.35495	8.37233	10.8471	12.0761	0.434482	9.34542	7.44437	11.5128	8.63206	2.65619	2.95148	7.72226	3.88975	6.33455	11.5545	7.56611	3.69965	8.09594	56.0323	98.7792	4.19211	46.2151	1.53023	0.109612	9.48659	6.46228	3.03976	4.63033	9.02658	13.369	21.8273	46.9115
TCGA-HP-A5MZ	1.16877	5.21154	5.34151	3.17078	17.127	12.2086	8.6494	12.1699	9.90709	4.82712	3.01002	146.247	4.28902	24.948	7.89201	8.36161	18.1928	8.27059	9.6647	6.93795	18.202	0.369373	10.8429	9.02574	12.2672	14.072	4.54505	7.51764	11.8814	6.81105	9.28613	19.5869	8.54363	6.62779	26.4645	100.324	80.3394	7.60442	14.3615	1.62899	0.667519	14.7395	2.93147	8.3897	4.46197	18.6623	12.0257	161.542	40.8705
TCGA-DD-AAVU	0.0998539	0.21637	0.261122	0.778397	5.10023	3.86565	1.70228	1.73333	1.81108	0.137051	0.383528	88.3212	0.209068	2.55788	0.87547	1.26225	1.40746	0.942902	1.06849	0.523237	3.97979	0.0298492	8.23245	2.72494	5.70562	2.47384	1.16683	0.782024	0.937905	0.725985	1.00106	1.53306	2.45601	3.56524	4.02458	21.0141	121.34	0.75735	6.24139	0.118138	0.126177	2.55527	1.17766	0.449821	1.78119	1.79425	0.405826	0.574929	2.53956
TCGA-DD-AAD6	0.105843	0.190203	0.278717	0.799633	6.85398	2.93972	0.728782	0.683994	2.37822	0.476326	0.223831	90.7437	1.53875	4.03148	1.52933	2.25884	1.13235	1.46239	5.11807	0.265649	6.48372	0.317638	2.2598	2.2853	2.98121	5.57249	0.776	1.72154	1.23779	0.525778	5.185	4.78802	5.56257	1.00995	3.17707	4.06769	60.912	1.171	14.1008	0.116051	0.0474771	2.69465	11.0561	0.768317	5.8945	1.86187	0.540796	0.586253	4.48071
TCGA-DD-A4NE	2.94966	0.322122	0.33922	0.323584	11.1444	7.17305	0.758744	5.74126	2.17353	0.328325	0.600226	94.1107	4.40034	13.2288	3.9745	3.95394	9.4761	4.62207	7.05615	2.1038	12.3623	0.0121169	8.24577	4.52446	9.69992	5.29927	9.50874	0.482054	7.11931	2.37735	6.40858	11.9102	5.73378	3.80056	9.79758	9.14218	54.4013	3.8648	12.5103	1.02919	0.0158754	11.7875	2.86902	4.7489	7.38163	9.45554	1.23288	0.27673	10.0144
TCGA-DD-AADV	0.954549	1.21855	1.35031	1.34592	11.8756	7.90886	3.56114	6.1066	3.504	1.33626	1.26056	109.458	2.68521	12.2972	3.52468	4.6587	6.2092	3.46624	4.86954	3.49636	12.36	0.0863142	4.25776	3.33055	9.21588	8.94395	1.53789	1.78253	7.88901	2.88575	4.92797	7.6125	10.8367	4.37885	6.08	47.7341	118.565	4.02015	18.3221	0.807671	0.0320326	8.0873	4.57552	4.1422	4.50058	7.34322	3.80652	1.07663	14.2325
TCGA-DD-AACX	0.387954	0.383131	0.487398	1.45088	6.1227	3.55659	1.02702	2.14827	1.45029	2.03219	0.259751	146.463	1.84198	3.31879	1.88462	1.83833	1.49991	1.72635	3.28067	0.0693637	8.68558	8.16603	5.796	2.08253	4.31088	3.92571	1.54611	0.54048	3.27789	0.685971	3.43894	3.05422	5.04607	4.40265	29.2007	37.3141	127.729	1.41714	11.2865	9.94225	0.117475	2.02003	6.39958	1.53978	4.61734	1.45362	4.61408	0.235599	11.2496
TCGA-DD-AACC	0.854608	6.54474	5.96026	6.31879	18.5715	10.5003	19.1029	4.78032	30.72	9.49022	1.70473	119.016	1.87926	12.891	1.60726	2.3711	1.86534	2.42014	3.60413	3.09735	44.4123	0.615041	18.2969	19.483	18.7055	17.5258	9.10138	8.49133	4.03715	1.9215	2.79125	3.04932	4.41047	6.11288	24.1921	260.147	114.214	3.08829	36.2295	0.724212	1.91186	7.07374	2.48443	2.16286	3.02209	2.62917	57.3919	56.364	57.7682
TCGA-G3-A5SK	0.366656	1.58949	1.60333	2.33602	16.5087	2.38571	2.21458	1.50267	2.42119	2.83961	0.359579	96.1667	1.69521	2.85104	1.1177	1.4788	0.388474	1.12023	1.47934	2.37601	31.947	0.0301185	3.49065	3.81174	7.5702	3.82967	1.10683	6.14849	2.92539	0.913693	1.47681	0.747583	1.87764	2.53331	13.0659	19.7103	44.0862	1.29275	7.8677	0.656076	0.0691506	4.84667	5.45612	1.18555	3.82714	0.749579	11.5912	0.183991	20.0816
TCGA-ZS-A9CE	0.228188	0.35279	0.35279	0.312495	8.93475	3.366	0.301599	1.99192	1.51198	0.900032	0.253935	149.946	2.21258	7.53341	1.40994	1.42585	1.61791	1.92609	2.37685	0.377874	4.88444	0.00986531	3.80816	3.35252	6.47079	6.77316	0.145472	0.634944	2.68585	1.01968	1.8607	2.06866	3.4532	3.56273	5.6255	4.12017	69.4123	1.6222	5.62035	0.119422	0.0357003	9.40802	4.47724	1.40449	5.17169	1.63381	2.86741	0.198331	1.76542
TCGA-DD-A73B	1.05735	0.220483	0.222516	0.35818	15.5968	2.55848	0.988894	2.98132	1.12628	0.475097	0.132676	84.6296	1.76888	5.9293	1.4361	2.25032	3.2376	4.4211	4.99829	0.193314	5.59847	0.00412477	1.21005	1.01499	7.12959	1.01401	2.32189	1.10327	3.58688	0.815784	2.01329	3.81479	4.81672	1.56863	4.47969	5.39889	75.5374	1.43749	6.93393	0.191062	0.0554249	4.68108	1.04664	2.12664	5.94663	4.05182	1.04939	0.22909	1.5274
TCGA-RC-A7SB	0.422466	0.535694	0.603529	0.821762	21.852	4.15676	1.41088	2.1208	1.78216	0.66595	0.29261	93.7923	1.97256	5.21379	1.52987	2.41507	2.89444	1.54922	2.96546	0.318116	11.4132	0.352374	3.34245	2.50006	9.98818	3.30835	0.990121	0.711881	2.65762	2.01508	2.94611	4.31068	5.9482	2.50572	8.94808	20.2705	88.9811	1.82355	5.61507	0.271149	0.0443564	8.61527	8.24993	2.20175	5.05107	3.77964	6.10146	0.424704	6.07938
TCGA-DD-AADN	0.0481558	4.4179	2.15526	3.55785	18.5462	7.60229	9.54142	1.06949	12.5386	1.00416	0.302005	80.0468	1.65794	3.11892	0.880158	0.739601	0.927307	1.08113	0.679118	0.0807973	14.1505	0.0922367	33.4266	16.2778	13.8226	13.1117	3.66	4.07748	0.825581	0.458104	0.478144	0.525294	0.552108	15.7295	4.76283	59.8924	59.9163	0.733769	43.688	0.0821174	0.167312	1.43404	8.28629	0.403902	1.73373	0.78675	22.4858	10.322	5.19587
TCGA-CC-A5UE	0.345647	0.397648	0.461459	0.805539	24.5416	3.4788	2.25727	1.3201	2.65316	0.865324	0.352595	149.129	3.06981	5.55829	1.49549	2.38855	1.71927	2.0738	3.02116	0.403498	8.80729	0.0341572	18.8735	6.7553	16.141	6.36547	1.89492	2.019	2.18036	0.853777	2.44285	2.66664	6.63893	10.329	9.29051	30.192	162.32	1.34216	17.3472	0.321988	0.12841	15.2838	4.29229	1.17766	23.5206	2.61233	2.24374	0.784216	10.2981
TCGA-DD-AACZ	0.913191	5.17601	5.09632	7.99196	19.9762	15.6959	13.5401	4.85301	19.1499	11.0839	0.617035	138.864	2.1724	26.7155	2.4649	9.18669	2.76621	2.07914	2.68888	0.358116	23.544	0	30.2588	18.216	14.7067	16.0529	9.05036	6.67777	4.95403	1.45639	3.07464	3.37595	4.35694	16.1869	87.8962	250.949	103.188	2.53523	33.0983	0.486913	0.654582	6.06282	17.5482	3.92588	14.3228	9.488	42.7857	3.32822	61.1651
TCGA-DD-AAVQ	1.07485	5.90446	5.95626	3.1657	16.6108	11.7721	16.6466	6.2662	24.6495	8.63742	2.12192	195.11	1.54097	14.1578	4.29856	3.55211	6.27029	5.48072	5.1207	9.90794	21.1403	4.04567	15.0922	12.6928	15.9229	16.9377	5.74056	13.9888	5.32196	2.91051	3.93853	5.91027	4.11372	5.60977	9.1433	170.243	145.775	3.91702	48.0544	1.2352	6.4109	5.34782	2.57813	2.12709	2.99776	5.52385	44.9563	266.838	45.322
TCGA-NI-A4U2	0.431932	0.495823	0.449686	0.583643	19.0401	7.64332	0.922419	6.75547	1.10803	0.548009	0.358308	68.8126	0.566352	8.95149	5.40627	8.41053	4.61136	2.4822	3.7961	0.809427	16.7588	0.0666785	5.71124	5.23645	8.32263	5.96982	0.825413	0.912336	7.26542	2.78386	6.72017	5.92526	4.4932	2.15245	5.49317	14.419	44.0634	3.61912	0.244447	0.704939	0.0769635	4.16396	2.55586	4.88922	1.32016	7.61562	3.1957	0.129594	7.11653
TCGA-DD-A4NF	0.420934	0.47131	0.468796	0.749467	15.3431	5.04614	1.08377	7.33177	2.47614	0.501838	0.235718	121.833	4.10595	13.3628	2.43449	7.52113	3.77553	2.33563	4.0827	0.531384	4.39192	19.155	2.11742	1.39456	7.35735	3.09957	0.504282	0.274003	9.08679	5.99196	4.18156	5.52261	3.98397	0.780766	4.53045	12.4572	44.3367	2.13275	8.13538	10.299	0.0575049	6.32603	4.44446	3.3357	1.42139	8.86218	0.434738	0.0301738	9.31293
TCGA-DD-AAD0	0.17132	0.104455	0.147664	0.761333	11.2931	2.1712	1.15307	1.21771	1.81753	0.511363	0.103975	145.066	2.98599	15.8513	1.19056	1.66794	0.754655	2.74585	3.43112	0	4.71745	12.1298	2.4197	2.35316	5.70548	11.9665	0.858721	0.631845	1.14919	0.345262	1.87583	1.43993	4.6828	0.889773	16.5865	4.66096	166.162	0.61953	14.4842	0.0771531	0.0347643	4.34108	0.828356	0.556284	12.0466	1.23204	4.03599	0.522377	1.48535
TCGA-5C-AAPD	2.51018	8.45247	3.01704	2.94211	19.3661	16.4074	11.1013	6.00345	12.7718	2.92433	1.58703	230.951	1.36064	10.3665	3.35402	4.65377	5.53732	5.06309	5.17968	0.740419	36.232	0.0247172	31.7328	19.8326	21.2454	22.744	9.54856	2.47175	4.61625	2.79661	3.47061	5.6539	6.62034	5.3926	18.7425	153.611	229.576	4.13039	6.99186	1.35321	0.360307	40.5007	4.34701	2.46605	2.62953	6.83706	101.818	60.9033	36.9256
TCGA-HP-A5N0	2.08211	0.654886	0.633162	1.40328	15.979	13.7316	5.41563	18.8673	4.66495	1.97291	1.88432	139.954	3.66457	24.3119	10.0553	13.8654	10.5642	6.96777	10.1625	7.8525	10.9683	0	6.1356	4.0264	8.49039	5.21459	1.25751	1.81351	15.9663	5.80584	13.25	13.759	8.55987	3.5126	6.43072	50.7798	77.0848	9.12918	9.18709	1.90269	0.0797207	10.8162	12.3996	8.09639	4.88885	14.3743	4.36154	1.13314	28.0815
TCGA-T1-A6J8	0.532692	0.561877	0.577519	0.764524	18.5991	6.06425	2.0316	3.58346	2.17202	0.771928	1.04607	160.293	2.6341	12.8982	2.47335	2.62446	5.50363	2.31914	2.7696	4.09532	10.1027	0.0169184	19.8727	16.8697	21.7717	19.0004	0.887701	1.15181	3.85479	1.63179	2.92381	5.95409	4.14276	6.53804	12.2838	21.8278	136.025	2.48046	44.0548	0.400122	0.0508703	10.5508	11.4725	1.9981	8.13458	5.65474	1.19018	10.9374	10.249
TCGA-XR-A8TC	0.306527	0.359364	0.400488	0.600407	17.1853	9.14593	1.5589	5.15292	1.42067	0.80814	0.339203	182.256	0.991543	17.7213	5.01743	6.34948	6.85782	5.43607	7.49414	2.56441	18.7941	3.67978	2.56318	1.68941	4.34681	2.01451	0.530719	1.57309	5.92598	2.66272	7.0755	8.91588	13.3468	3.31809	7.82008	9.75417	88.2345	3.84563	20.7331	0.596059	0.022109	6.61253	6.86954	4.0778	15.8005	8.18986	1.58862	1.27709	13.6294
TCGA-DD-AACK	0.480046	0.370466	0.403462	0.958727	16.9425	5.38778	1.81056	5.41117	2.18861	1.29211	0.428599	126.317	3.46818	11.0964	3.82839	6.03289	6.2204	2.68478	4.13854	0.404394	6.31684	7.20132	3.63436	2.52039	4.99271	20.4406	1.19192	1.05926	5.42488	2.04557	5.28216	7.67417	6.27663	4.61547	27.8442	20.5751	76.9707	3.64707	21.3009	0.317905	0.00686327	4.94844	5.73263	4.47665	7.26352	8.42491	3.67364	0.506208	10.5135
TCGA-MI-A75C	0.213157	0.569477	0.564208	1.16901	13.342	4.98679	2.37982	1.39526	3.85754	0.842595	0.359801	187.902	1.26904	6.2022	1.36721	2.34415	1.5163	1.45386	3.29236	0.178582	6.01802	1.34581	15.253	3.92756	7.50788	4.31429	1.11907	3.98645	1.26479	0.517111	3.20571	3.3548	3.56572	10.4079	9.70823	23.3709	60.0001	0.923225	15.3123	0.665079	0.03219	16.3557	12.7193	0.775619	1.46029	2.49324	4.00277	1.11393	5.38971
TCGA-DD-AACP	3.28949	0.21319	0.381493	0.550186	14.259	9.63548	1.53954	2.29428	2.67752	0.663608	0.986378	145.94	2.08926	6.81945	1.59432	3.24064	1.96656	4.06482	4.70533	0.334645	4.48757	10.4772	33.5499	2.19072	3.0971	2.76728	0.66489	1.62579	2.04554	1.48329	2.23483	2.60707	2.41375	1.08807	2.14479	13.2149	87.7627	1.57378	19.8531	0.4577	0.0653495	3.96796	5.50639	1.36071	10.0527	3.61288	5.17765	11.6163	8.27112
TCGA-DD-AACT	0.528195	1.0287	1.04563	2.37139	19.0785	4.99261	3.84448	3.9312	4.56774	2.00288	1.22676	250.536	1.90394	8.30791	2.39325	3.24966	2.78115	2.42139	3.38822	2.75434	9.36146	0.0958943	5.54678	4.85127	6.89958	20.0007	1.37807	2.53434	5.79608	1.30257	3.36008	3.74797	3.3748	5.7137	36.7509	52.0165	68.1235	3.54704	8.84086	0.516037	0.118958	4.40015	3.48396	1.8451	3.9358	3.63755	4.45129	14.882	24.6917
TCGA-DD-A73E	1.15449	0.248479	0.248159	0.344646	12.602	4.08632	0.676401	5.20437	4.10401	0.266134	0.307723	144.695	12.1226	19.3724	3.05204	5.62001	4.99269	3.75048	4.28737	0.858227	4.85602	37.4351	1.55137	0.812938	7.49156	6.47502	0.381026	0.268516	9.28985	1.44382	3.58892	5.52958	4.81288	2.20252	1.63057	6.24495	131.814	1.99885	8.27963	0.441264	0.0370918	9.79969	1.73731	2.59967	3.6565	7.56067	0.761367	0.194754	3.57267
TCGA-BC-4072	25.6769	4.04719	3.88773	3.42941	47.1133	9.08637	8.4488	4.90312	12.1883	8.71621	1.08633	116.028	3.29162	14.2753	5.27204	6.89991	9.5407	8.00625	20.0604	1.59641	19.6506	0.0106575	13.9272	12.3435	19.2753	12.9198	5.88518	2.9757	6.73108	2.42958	17.3261	21.5948	23.8339	7.07563	24.0015	121.263	113.46	3.87675	21.7224	3.21192	0.55718	6.72479	15.2927	4.18677	14.9498	11.1686	71.8098	4.43997	26.8564
TCGA-BC-4073	2.52119	7.40435	6.4824	5.24321	35.3704	8.85018	12.5594	4.01881	17.8616	16.3069	0.516807	132.15	4.04708	10.4812	2.13614	3.43186	5.11097	4.16012	9.94468	0.713772	40.1218	0.0319397	22.1014	17.2394	19.9062	20.356	8.25634	3.87702	5.05108	1.7382	7.9207	10.8955	11.3634	9.50444	63.7826	92.4731	116.083	3.04415	20.0183	10.8156	0.13572	12.1688	12.1633	3.05765	23.8954	6.4067	81.5613	7.76159	40.7409
TCGA-XR-A8TG	0.735473	1.37522	0.995568	0.730978	15.2959	4.14395	2.50112	3.65712	3.75614	1.52885	0.628727	133.838	4.73155	10.584	2.03045	3.30424	7.21858	2.15898	4.45298	1.16006	14.258	0.171931	6.19952	2.94044	7.92256	7.4215	1.69592	1.67033	4.1646	2.39962	4.32446	9.51259	8.88903	6.34015	82.6583	17.4491	76.3494	3.25786	37.0124	1.325	0.0418185	4.44366	18.9268	2.24056	6.80921	8.49237	3.68593	6.8878	15.2248
TCGA-RC-A6M6	0.532218	0.398236	0.464229	0.842426	11.1769	13.3738	2.25924	2.37668	2.49675	0.788369	0.396513	142.315	4.41356	10.5874	4.79957	3.94609	6.53934	11.7752	9.826	0.690195	8.085	0.408517	10.0881	3.27486	7.11049	3.64183	1.73599	0.601612	2.1051	1.10273	2.85037	4.59014	3.02761	21.5532	35.1133	24.063	186.129	2.26575	42.6705	2.6584	0.0991729	5.2607	12.0674	0.884708	19.4504	5.68586	4.59464	2.1516	7.96835
TCGA-BC-A69H	1.13893	1.10593	1.19881	1.49398	19.9305	17.0143	5.44444	3.04768	5.98789	0.595619	0.863051	85.1341	3.73336	11.1385	4.03865	3.32898	5.18834	4.24437	2.85142	0.606685	9.65389	1.27212	25.0117	10.0044	12.1191	10.953	4.17225	3.16941	1.7974	1.10394	2.6457	3.79539	2.52479	7.02308	13.5224	74.2888	284.271	1.81844	33.5512	0.782272	0.105559	8.446	7.30703	0.851008	4.88471	4.47868	4.20748	3.097	12.3999
TCGA-DD-AAC8	0.377031	0.491519	0.499236	1.72769	15.561	7.36653	2.35984	5.07119	4.23521	0.908811	0.666969	265.235	2.86257	9.14406	2.83735	5.57102	3.68084	2.54224	5.31518	0.23255	7.31867	1.19679	7.25796	4.30297	6.18449	30.3342	2.27863	0.706484	3.24546	1.74841	5.6103	6.45379	5.16841	1.94988	8.51293	34.5945	140.711	2.3043	4.5396	2.98422	0.0717025	5.07993	1.57289	2.63382	1.2327	6.41452	3.73093	1.24569	9.47536
TCGA-DD-AADJ	0.460107	0.291636	0.368704	0.421195	12.6915	11.7447	2.73496	4.49897	3.81148	0.462056	0.155734	128.346	2.79826	10.4605	1.76043	4.99424	1.76077	2.36375	2.92691	0.648671	7.00069	0.94978	4.37339	3.36356	6.26408	3.35922	0.397153	2.25898	3.57848	1.89081	2.3236	2.32393	2.1783	1.99481	3.9992	39.5444	84.0087	2.29091	40.837	0.267409	0.0296258	4.29421	1.22958	1.90836	4.08932	4.99457	4.12994	1.54582	17.8834
TCGA-2Y-A9H9	0.405648	0.633938	0.667802	1.23344	18.1725	5.38666	2.23882	6.14052	2.35035	0.864503	0.216865	106.975	0.962147	4.99981	3.76474	4.98876	4.89357	3.44856	4.20458	0.169853	23.5811	0	3.6209	3.30034	7.86603	4.11081	1.12699	1.22244	6.29824	1.66751	4.52076	5.6496	5.47558	3.83507	9.30699	28.5411	92.4292	2.57506	7.40282	0.336019	0.0517931	2.93657	5.98322	3.06757	4.39029	6.11759	10.0962	1.58392	7.46811
TCGA-ED-A5KG	2.43735	42.9593	43.9779	16.8453	34.5729	19.4152	69.2728	17.7973	183.069	94.9324	3.94404	163.075	6.36429	42.0542	7.61561	16.1462	13.3573	11.1757	19.2238	26.5467	52.3906	1.93408	39.3319	33.5707	41.2912	57.2567	12.6304	29.2675	11.7679	8.02662	15.6636	21.4053	18.1477	10.2887	38.9083	264.122	162.188	8.28524	57.0187	4.93516	40.5647	10.6176	6.24905	9.46654	9.89609	21.8879	210.527	1895.25	177.753
TCGA-DD-AACO	0.306082	2.94874	2.8601	1.88804	12.128	4.5594	4.13094	5.94647	4.14446	0.344877	1.07328	53.9425	2.2799	3.64804	2.43621	2.36059	2.87694	1.52335	1.9819	1.42836	14.7909	0.0621692	7.99356	7.5621	11.4604	7.47151	1.45914	6.30371	2.021	2.24648	2.89476	3.33549	6.04874	2.94631	1.08253	78.0732	63.531	2.00912	21.8556	0.259857	0.0370232	4.07889	0.7564	1.42843	8.1731	2.80132	1.16943	26.9151	10.7907
TCGA-G3-A25Z	0.394279	0.573424	0.584451	0.577945	7.91438	5.45386	2.21388	4.81337	2.547	0.725712	0.399074	114.34	1.06344	6.69822	2.84912	3.41233	3.8578	2.13982	3.15778	0.797205	18.511	0.0193253	3.83901	3.44021	5.26827	6.33073	1.58107	0.647255	5.59222	2.21564	3.86708	4.87577	4.67701	6.2918	10.8771	29.5876	100.197	3.9793	11.0152	0.296819	0.0414435	4.12847	9.23567	2.90599	6.13396	4.42102	0.990813	6.74256	8.76593
TCGA-DD-A4NV	0.958694	0.790222	0.835506	1.58302	34.4158	8.22852	4.44674	7.557	3.26373	2.10529	1.34842	135.096	3.47322	14.1413	5.26184	6.28032	10.2362	7.68638	11.2533	5.90275	8.66484	0.602101	3.61171	2.80393	6.30544	4.22374	1.20791	2.29971	10.2792	3.68395	8.82874	13.8031	12.3763	2.67214	16.5366	19.3453	48.6187	5.03369	21.1734	1.10912	0.0835241	7.19437	2.93509	4.72216	7.23835	11.2547	2.93256	3.13998	26.0404
TCGA-G3-AAV7	4.06002	1.90524	1.96017	2.79928	56.4808	12.2422	5.59831	3.25675	6.99743	2.24135	0.896919	275.875	3.2522	13.0633	3.50804	4.371	8.08653	8.46096	13.0102	0.412184	32.3448	3.50162	60.6082	24.1786	49.2871	42.9225	8.5784	1.05501	3.80829	1.82517	8.05729	12.6358	17.8309	11.1032	102.346	84.7883	355.889	2.79259	19.5338	4.43019	0.620741	57.3662	15.7073	7.60847	26.6312	8.9495	3.68065	1.49493	24.6546
TCGA-2Y-A9H4	0.457195	0.969564	0.94757	0.799308	11.8066	4.88611	2.38888	7.54322	4.87824	0.73402	0.579109	79.2917	0.853969	6.00448	2.84078	4.09742	3.37715	2.69528	3.17033	0.762956	10.1856	0.00540646	6.32663	3.86418	9.11007	3.72614	2.00277	1.91692	6.37253	1.67897	3.31583	3.8522	4.19055	5.05845	4.21097	63.8411	83.7541	2.93668	4.07794	0.274865	0	12.2158	5.70283	2.42078	2.27813	4.63378	3.04622	1.74347	5.42087
TCGA-3K-AAZ8	0.305465	0.394261	0.504074	1.172	7.66432	2.96829	3.19844	1.61364	3.55761	1.04757	0.600091	146.959	2.34413	4.06226	1.51373	3.13525	1.25477	1.88856	1.88528	2.63369	14.9692	0.246686	2.80718	2.14988	4.02414	3.03036	0.688183	2.41217	1.75202	0.790805	1.51045	1.25149	3.00143	3.82014	23.1556	26.0365	109.507	1.1524	13.4129	0.323193	0.045276	2.87968	2.50572	1.11351	0.883378	2.87629	13.7882	1.71093	16.3352
TCGA-CC-5261	4.22141	4.11477	6.22518	3.5231	47.266	18.2563	14.2093	13.8812	22.0433	12.0602	2.68125	272.325	7.14961	56.7133	9.36671	11.3847	30.9641	24.9783	44.3771	21.6024	15.217	0.0679312	27.4928	11.7303	25.8434	16.8558	2.61493	5.78285	19.4604	7.33659	28.7655	50.3628	31.5295	5.10046	24.4267	85.1938	155.756	8.383	129.794	11.0253	16.0179	14.5105	4.16357	10.5441	18.8599	32.9821	16.4232	113.032	42.8355
TCGA-ZP-A9D2	4.96558	2.21382	2.25954	2.09906	49.4207	29.3859	3.48472	6.80931	5.35278	3.09382	1.36468	193.084	9.2742	21.9449	4.36031	4.30294	8.21812	7.45452	18.6916	9.47382	6.90365	0.157067	45.8442	30.6203	50.5598	31.6309	2.43191	2.09711	6.26027	2.97647	15.5974	19.4552	46.2023	5.91417	49.0972	30.9123	295.384	3.7883	29.266	5.64714	0.369397	17.5354	15.0857	4.55739	36.1757	8.16075	5.9373	19.4391	22.9712
TCGA-2Y-A9H5	1.03011	1.30314	1.3124	0.95817	11.2564	12.3829	3.64273	6.98918	4.22183	2.05582	1.0713	125.335	3.51217	21.4578	5.99907	8.07659	10.0776	7.76122	10.4203	12.3875	6.48581	0.43893	5.96248	4.21641	6.67173	5.30879	1.29028	3.04164	7.5861	3.8788	8.65818	12.7367	8.43749	4.87406	5.96092	24.979	63.0219	6.30263	61.0217	1.70688	0.488038	7.83108	4.31614	7.18051	15.2216	12.1551	4.04597	21.028	20.9116
TCGA-G3-A25T	7.6931	1.14676	1.24873	1.15938	34.2133	8.65246	4.59427	5.08229	5.61641	3.93341	1.85423	138.388	6.178	14.8991	9.13451	4.78104	14.6405	9.89004	6.50832	5.56509	10.8919	0.0685227	17.5851	17.0173	25.2034	18.9509	2.73198	2.79329	4.46643	2.48154	5.7528	11.2588	13.5224	5.65073	3.90407	74.9406	154.914	4.17322	56.5941	3.85926	0.0349773	21.6254	4.73438	4.15311	36.6872	10.287	1.35575	2.91549	31.7143
TCGA-DD-AAEA	0.424702	0.793065	0.904635	1.62383	15.3331	2.73507	2.83059	1.59963	4.40552	1.6598	0.355797	140.383	0.0698591	3.591	1.86542	2.87338	1.51036	1.124	1.5882	0.192374	18.5808	0.112028	4.60896	5.05025	7.98951	5.35921	2.09051	3.15204	2.44697	1.25701	2.32962	1.97456	3.52079	3.96566	6.99214	28.2309	74.5137	1.90482	9.55535	0.178588	0.0171434	2.88099	1.27761	1.03558	2.16573	2.51833	19.7775	11.2004	14.6961
TCGA-RG-A7D4	0.391545	7.68482	1.94711	3.26894	17.9263	7.9423	8.44579	2.07422	11.984	5.28314	0.50164	128.363	2.55911	5.59037	2.04218	1.84615	2.35913	3.32713	3.01371	0.299336	17.8683	2.52182	9.20217	8.22033	11.8954	8.53134	3.53853	7.08796	2.39428	0.934519	1.72876	2.04571	3.12855	4.29664	7.17861	214.373	138.787	1.44135	17.9432	0.230284	0.288706	4.20664	2.42817	0.920964	4.38504	2.1631	24.518	7.91716	24.282
TCGA-DD-AACD	0.175414	0.634053	0.726261	1.46223	14.1676	4.33552	4.3704	5.04852	5.57711	0.366275	0.706514	81.1777	2.0967	5.83796	2.9557	3.27116	4.44667	2.31958	1.82331	1.92902	22.2511	1.30959	7.46636	5.84891	12.4783	9.00988	1.65854	3.04928	3.29624	1.84376	2.45944	3.95041	2.26038	4.51053	2.58152	182.473	43.5695	2.6177	2.50342	0.786559	0.0445299	3.19608	0.866423	2.08687	0.44485	4.76213	3.08163	2.22011	15.7208
TCGA-DD-AAD8	0.888829	0.579841	0.765352	0.90848	6.71402	2.87105	1.46518	2.29767	1.74755	0.780215	1.087	175.769	1.88698	4.7146	2.64218	4.35519	3.71127	2.12935	2.44023	0.290208	15.1162	0.0127138	13.2449	5.09908	7.22649	5.78859	0.999263	3.23208	4.06655	1.46641	2.95305	4.02214	5.25902	4.58226	6.62106	7.47399	64.6629	3.31585	19.8291	0.272401	0.0119671	6.17099	3.39872	2.27135	6.67701	5.42427	3.46982	0.361469	8.80006
TCGA-5R-AAAM	0.830538	1.84127	1.72773	4.12792	27.8349	9.71445	6.98172	6.1936	6.84536	2.99395	1.99425	104.968	6.9015	15.8179	4.20832	5.17375	6.70811	4.09253	6.63212	4.94245	13.6634	0.246505	8.94997	6.62556	8.19821	11.4942	3.47955	2.96271	11.4416	3.36876	6.74791	9.2477	7.32464	7.83088	17.1965	55.5265	89.8935	5.92251	10.4768	1.69677	0.0923824	6.77909	12.6664	4.72817	3.83412	7.67354	5.85811	14.0017	56.7663
TCGA-EP-A3JL	0.64995	2.83203	2.72963	3.954	17.6501	6.63966	7.79936	6.9904	9.7551	2.68938	1.71713	203.92	1.73126	10.7628	3.96363	3.4004	7.3756	4.46544	4.47695	3.5722	12.7214	0.196876	14.2188	8.5317	11.2132	14.6347	4.59996	3.47085	7.60566	3.16491	3.97514	7.38711	4.12411	5.09349	14.802	63.3436	102.522	3.71195	12.1844	0.711712	0.133759	10.7842	3.89568	3.86314	2.40219	6.81236	23.8144	109.599	18.315
TCGA-DD-A73G	0.379924	0.906422	0.966682	2.66728	8.94568	8.36404	5.61572	4.98697	5.51737	0.245174	1.52536	133.491	0.426028	7.86844	4.12476	2.87471	5.37131	5.39507	4.11708	2.14412	11.0843	0.550672	20.769	9.09869	9.92479	8.21835	2.00933	0.962447	0.995473	2.455	2.84677	4.09333	2.81411	1.32965	1.37911	47.6984	67.9792	1.28608	49.0883	0.324188	0.15353	4.14412	3.44435	0.759566	0.481808	4.12127	0.641408	1.69676	7.71559
TCGA-G3-AAV4	0.27952	0.559604	0.600661	1.58039	11.3543	3.59952	1.1568	5.40527	2.37714	1.18795	0.108228	95.5378	4.02588	12.0575	2.5695	5.46344	3.33676	1.40957	2.64894	1.28676	9.56297	8.19439	3.96909	3.35713	3.23231	3.57935	0.747965	1.16478	8.4823	1.56299	3.80886	4.57613	3.44891	2.04214	6.31447	18.4127	92.825	3.78567	5.7526	0.353345	0.169886	3.98455	6.267	2.16822	1.58929	6.2307	1.48648	0.190761	7.6686
TCGA-ED-A459	1.96392	0.888965	0.90323	2.07242	31.856	5.82911	3.96395	2.41454	4.43647	0.945701	0.390018	169.325	2.80596	10.5537	2.13004	4.74251	4.41312	2.45311	3.42395	0.474067	41.053	0.017244	31.6047	11.38	23.7728	64.1032	2.71722	1.13786	3.00391	1.14872	3.10088	5.38397	10.6125	13.6462	57.5108	127.928	123.609	1.48749	17.7913	5.21203	0.0344988	21.8801	4.27896	1.6244	11.9701	7.02559	1.27085	0.401586	11.202
TCGA-DD-A73C	0.539909	0.537063	0.525394	1.61639	20.8524	8.4283	3.75297	12.4388	5.15569	2.54833	0.439457	102.313	1.98611	13.6524	5.3813	6.18634	10.4648	5.94424	7.91684	0.204992	6.81743	0.43637	2.6182	2.62516	4.85389	3.21516	1.08331	1.3271	17.9443	4.17282	7.3539	12.4374	8.34623	1.53952	9.99284	23.3558	54.2141	4.28944	1.88954	0.83047	0.0618267	4.79796	2.26586	6.75567	6.21347	11.2699	2.8824	0.53635	10.8475
TCGA-MR-A520	0.363901	0.53415	0.487555	0.798493	6.3633	2.83207	1.53567	1.87641	1.66861	1.0364	0.213262	82.5304	1.96323	5.22449	2.86704	3.08968	3.45629	2.23373	2.81071	1.23575	8.1131	0	2.28922	4.15571	2.83288	2.14245	1.46293	1.9553	3.16258	1.09952	3.44402	4.03327	6.0438	2.4963	3.81979	12.8912	52.0964	2.40732	20.1217	0.486102	0.0352478	3.44972	1.58485	1.48925	3.82152	3.67893	3.26976	0.51785	9.0366
TCGA-G3-A7M5	0.0710587	0.155276	0.210475	0.613973	4.20751	2.53728	1.28221	1.90032	1.74096	0.4754	0.244149	78.509	0.74794	4.73451	1.88702	3.8149	1.64679	1.48549	1.36448	0.375774	30.8396	0.0246953	2.12888	1.94376	4.74188	2.0954	0.565211	1.97689	1.54008	0.735912	1.76601	1.52578	1.86717	3.97103	3.68557	20.2373	73.5858	1.57652	4.37003	0.369186	0.625837	3.40554	2.09252	1.29857	2.98498	3.57467	2.05529	0.987793	5.1805
TCGA-MI-A75G	0.248022	0.40845	0.417374	0.361159	19.3213	2.09269	1.19151	3.15641	1.4301	0.334153	0.273975	137.169	1.36503	3.58382	2.09371	3.36508	2.81538	1.87568	2.72136	0.711947	6.77795	0.715808	2.69627	1.36634	4.1919	3.61711	0.377532	0.74161	4.09253	1.3486	2.9394	3.66107	3.05661	3.60397	3.91538	9.92933	34.6695	2.00254	7.1433	0.152421	0.0467316	7.85638	7.57283	2.0469	2.88161	4.08675	1.41513	0.550789	3.27944
TCGA-CC-A7IK	0.334013	0.331517	0.345542	0.810443	4.09918	7.16616	1.37407	3.82721	2.35436	1.06711	0.345724	170.669	1.37949	6.79722	4.54866	4.26814	7.25225	5.00619	5.91933	0.640967	5.3171	8.35557	12.3493	1.8737	4.75679	3.08007	0.522743	0.427523	7.32146	1.71351	5.4618	8.16539	8.73361	0.750721	1.62043	11.9257	130.149	2.87962	2.92645	0.402085	0.0752279	3.32258	1.26961	4.22439	6.3787	6.97173	2.91829	0.264818	3.92901
TCGA-G3-A5SJ	1.8756	3.90727	2.87098	1.90006	25.8466	5.95081	8.28453	4.26035	12.1006	4.38989	0.754537	119.975	8.07674	10.1063	2.37001	5.28826	3.97954	2.98292	13.3214	0.260755	12.5772	0.0888171	22.4743	11.5402	19.3912	17.9963	3.65982	4.26521	3.17819	1.42987	12.7085	14.318	16.5299	18.3893	33.9304	61.64	201.855	2.32511	24.8064	8.4879	0.218251	18.7449	20.1873	2.41034	22.6257	6.89778	64.431	6.88035	41.7221
TCGA-DD-AADC	1.95163	0.700388	0.716522	1.11089	14.9236	8.26402	1.55956	5.32458	3.48589	1.09198	1.03287	120.269	2.6379	10.9977	4.91255	6.47707	6.39835	5.21555	7.5059	1.17623	4.94139	11.5027	7.54757	5.72604	9.79028	6.00188	1.70528	1.65942	5.61029	2.61156	7.20291	8.68871	7.05129	3.84843	4.25283	21.8284	236.464	4.62284	9.88837	3.47856	0.120207	8.45193	1.97508	3.95874	13.9079	7.96286	11.8021	5.12547	22.6867
TCGA-DD-A3A7	0.455933	0.924465	0.931857	0.657223	6.2927	5.24014	1.90712	1.89558	2.18734	0.0958242	0.651208	197.472	0.79423	2.50842	2.03546	1.36275	2.80288	1.80504	1.31919	0.283965	8.94389	0.0166563	25.5663	11.8888	13.8482	12.9227	0.59785	1.55186	0.959577	0.977853	1.54961	2.31704	1.61028	2.11018	4.65751	10.0227	93.5048	1.13018	17.1237	0.123981	0.429701	4.31008	2.61876	0.455979	5.5723	2.13017	0.846268	1.34414	4.28317
TCGA-DD-AACE	0.141999	0.98617	0.82883	0.662182	15.2011	3.99725	1.11901	4.66322	1.43322	0.528615	0.324048	237.742	0.956997	8.54938	3.07673	4.33136	4.58642	3.48286	4.10007	0.417539	10.7986	0.0661577	3.71782	2.59842	4.60897	3.11358	0.568014	0.272143	5.18262	2.12854	3.69394	5.20363	5.41035	2.64294	8.8554	15.243	86.3802	2.90052	7.0599	0.372486	0.043611	1.87559	4.01873	2.96971	0.101515	5.84106	16.1305	1.90224	3.30463
TCGA-2Y-A9H3	0.598627	5.44536	1.71341	3.77679	7.66844	17.4185	19.0755	16.1573	16.0458	2.66516	1.6475	92.9797	0.775214	14.0734	6.37974	7.3953	7.39605	5.72647	4.87343	1.11101	16.1587	0.016023	13.448	11.1848	12.0595	12.7152	3.57655	10.3576	5.1807	2.89596	5.5267	6.54301	3.88904	2.54436	2.93077	123.601	126.274	3.65811	38.2649	0.5763	0.309457	5.97326	3.34378	3.12422	0.887313	8.41161	12.5513	32.3278	18.2613
TCGA-DD-A4NB	2.77623	3.14699	3.19937	2.21537	18.0388	15.1125	6.64821	15.4123	6.76081	3.69636	1.84229	139.434	9.8592	58.2865	11.89	13.267	42.1694	12.0414	25.1626	19.0446	19.4102	0.712075	7.50073	6.056	7.89827	11.9817	2.44114	8.01303	18.1482	10.878	25.0112	55.2907	24.7672	6.31223	12.4935	48.7043	69.9537	9.35826	6.70407	2.75082	0.0505705	14.0158	4.97035	14.7144	0.674264	43.5464	5.55566	13.3759	52.6085
TCGA-G3-A5SI	0.931242	0.169728	0.223582	0.223089	9.00731	3.44026	0.365004	3.49226	0.43512	0.257425	0.131231	181.534	0.931452	4.90037	1.80262	3.15188	2.62978	2.18794	2.41981	0.467819	10.5842	0.00449436	1.32189	0.944122	4.79052	1.07158	0.425735	0.359811	3.43635	1.29373	2.03449	2.86164	1.7578	1.64781	2.48363	8.56625	80.6503	1.89541	10.6868	0.208141	0	3.2528	0.646884	1.47232	8.35616	3.97904	0.400223	0.07338	2.90292
TCGA-DD-AAE6	0.667574	0.105644	0.143881	0.233895	11.8187	7.01655	2.51481	3.2963	0.607755	0.0595931	0.212965	201.651	0.0297532	5.60424	1.04781	1.45129	1.34179	1.62094	1.80923	0.788277	26.3096	0.0164115	2.59604	1.68369	6.37216	1.66207	0.173395	0.350681	1.59588	0.755838	1.23611	1.53009	3.27983	4.32251	6.21166	1.38703	66.6327	1.15292	59.7172	0.0882161	0.00878997	3.10159	6.06833	0.669089	1.04081	1.74527	0.224891	0.221582	2.85745
TCGA-DD-AACG	0.101273	0.520578	0.499479	1.33887	24.0226	4.81751	2.8939	2.78414	3.35035	0.447159	0.201071	64.6487	0.893272	1.74937	1.07749	1.40058	0.978836	1.1868	3.45451	0.320533	7.64751	0.0414919	14.9284	7.34738	15.5064	7.47012	1.63905	7.32155	1.18731	1.09304	3.3452	3.24655	4.54324	4.78755	3.64575	40.0595	93.7422	0.725024	19.5866	0.128594	0.0444846	1.95832	1.08006	0.638232	5.99138	1.30193	1.08211	0.837815	4.63261
TCGA-5C-A9VG	0.976526	0.515262	0.543668	1.02007	4.5595	13.9864	3.07695	7.77784	3.01229	0.941769	1.52337	290.496	2.29453	25.6566	5.61949	6.24496	16.9071	6.14924	9.43816	5.35593	5.44619	23.1476	4.96326	3.7041	4.14927	4.16681	1.21837	1.62101	10.5948	4.00551	8.90842	20.196	9.44302	0.888433	1.79523	17.4594	52.4366	5.42284	40.544	1.22149	0.0506306	5.20584	8.90755	5.57697	0.72029	17.5325	1.18964	3.11414	20.8739
TCGA-GJ-A3OU	1.79632	12.3128	11.8755	13.8601	42.1232	25.5749	31.3634	16.7833	31.7799	18.1578	3.62362	154.414	7.18242	28.7162	8.39341	8.59037	21.0607	9.44917	14.0415	9.50301	37.6875	0.379862	43.7235	43.0869	35.9407	62.539	32.7414	6.749	12.6828	7.73069	12.9858	25.6531	14.1422	9.47395	38.1515	289.672	315.437	8.40545	13.0827	3.74158	0.286907	14.8622	5.09386	8.53554	7.87712	21.2577	47.9299	68.5099	73.9598
TCGA-G3-A25U	0.669453	0.277597	0.497485	0.549298	10.8431	3.15088	1.12289	3.80886	2.08119	0.830473	0.385544	49.6957	2.11522	4.49039	2.44965	4.24303	1.64533	3.11788	3.86646	0.219989	27.4802	0.00878126	1.69323	1.43609	4.44007	1.38564	0.460607	0.634594	7.63736	1.17229	3.19823	2.39391	5.75165	2.03567	4.69291	9.85832	79.5304	1.75965	2.15789	0.280177	0.0221144	3.90947	3.84976	3.43367	11.6757	3.4387	2.22744	0.0580325	3.41844
TCGA-G3-A3CG	0.601491	0.619925	0.708303	0.76043	30.2286	5.6105	2.55376	5.9258	2.93951	1.1683	0.581339	177.33	3.11034	21.4444	4.22737	5.91387	7.48819	3.55185	5.36752	2.82851	9.34473	0.0809849	10.8019	9.81761	14.2161	10.3881	0.535426	2.22093	6.39506	2.77968	6.04304	9.30385	5.96816	7.99555	47.4721	18.1076	72.9918	3.90495	23.4531	0.47784	0.00493037	5.36907	19.2775	4.65333	0.85036	9.17469	15.9002	39.6189	12.2953
TCGA-CC-5260	52.9377	2.6177	2.56786	4.89295	72.7266	14.6375	10.2239	8.72373	11.0993	4.80736	4.48827	195.323	16.5193	40.7038	21.4265	8.15345	71.1993	25.8285	41.5651	11.3808	10.3326	0.0543106	63.921	35.6424	50.8491	82.8757	6.99332	2.5202	9.71741	5.74648	37.1631	86.936	69.2271	8.65538	5.60719	85.7505	232.878	5.69362	95.4707	9.83729	0.0244044	63.5388	19.4505	8.79643	93.109	57.9263	11.9119	3.39742	65.0028
TCGA-CC-A7IJ	27.5496	7.03897	7.07436	10.2694	39.572	96.5816	20.3323	4.9037	32.6266	6.76601	0.795909	151.05	30.1208	73.9872	3.64425	4.16316	3.1368	6.04067	16.8096	0.507414	33.3252	0.41532	216.365	29.3955	35.8805	115.329	15.6322	2.98389	6.22437	41.6731	14.4132	13.9058	21.7746	9.16822	56.0976	364.377	202.303	3.2529	14.2564	54.036	0.220717	11.3096	10.989	6.62267	22.5837	3.65572	44.8121	6.23364	125.897
TCGA-DD-AADU	0.185982	0.343051	0.377017	0.351341	12.7546	2.6448	1.25339	1.5088	2.22899	0.279121	0.205369	148.638	0.338819	4.24969	1.77589	2.03789	2.04467	1.06235	2.46783	0.643087	8.08381	4.79393	2.32131	2.11074	6.9797	2.75662	0.577063	0.635964	1.63262	0.978983	3.18137	3.45015	2.50044	0.713747	2.02449	7.82288	75.6738	1.44932	4.61634	6.05971	0.0182191	4.56432	6.654	0.7612	2.38667	2.30667	2.78416	0.119526	3.51064
TCGA-DD-AAE1	0.603766	0.493034	0.561719	1.03063	13.1732	12.0273	2.58671	3.6208	3.24962	0.932175	0.227276	170.719	0.973293	25.2337	1.50086	3.91946	1.44279	3.19547	3.7516	0.395378	3.96545	3.38218	3.74346	2.98108	6.45803	3.16191	0.727648	2.28318	3.52732	1.4108	2.05699	1.99892	4.85918	1.78675	16.3617	28.7076	70.5854	1.63561	51.9605	0.258985	0.204417	4.32522	1.3459	2.05056	4.26728	3.86139	7.61876	1.38208	12.7396
TCGA-2Y-A9HB	0.594173	1.36015	1.37095	1.69288	13.2059	6.0753	6.1888	5.96723	8.65922	2.13727	0.60921	170.805	2.47053	9.12764	3.49849	4.12218	6.03515	2.86141	3.97091	0.892592	9.25953	0.690183	9.75757	9.52228	13.3503	9.98216	1.71171	2.80156	5.05929	2.84912	4.60799	7.14466	6.82386	4.31444	5.78448	49.5991	75.145	2.50015	13.4524	0.502794	0.0625634	4.81786	6.00454	3.0335	3.06853	6.65884	29.1814	6.83936	18.5683
TCGA-DD-A3A9	3.09523	1.04806	0.872554	0.988432	17.6499	25.4604	5.38496	12.619	5.39404	0.73343	2.97178	181.137	1.50498	42.4551	9.37561	8.0558	16.7526	9.92575	10.648	8.08421	8.64469	0.116989	13.6967	5.70609	7.7027	7.23666	0.971166	3.95513	9.10031	6.77704	10.0979	17.4749	8.12298	5.96703	2.66919	49.9596	136.251	7.27839	63.9808	1.23858	0.0620471	10.587	2.86206	5.94017	1.49356	15.4328	3.72411	48.2899	16.406
TCGA-KR-A7K2	0.637866	0.801002	0.775448	1.12048	17.5059	7.9976	3.70054	4.98011	4.00866	0.790319	1.2195	226.642	2.17162	12.482	4.32873	3.97514	6.98107	5.92133	6.16419	6.11224	8.50307	0.0513576	5.60485	3.96094	7.33224	4.86759	1.06955	5.08031	5.64872	2.38437	4.57158	7.22392	4.9869	2.40501	6.70255	30.9304	75.095	4.56305	21.3784	0.484527	0.00501868	6.28127	2.25378	2.94196	2.83599	6.62748	2.13256	11.2578	23.3648
TCGA-CC-A3MC	1.17558	0.923547	0.991767	0.464165	22.429	8.86435	1.99592	3.84925	2.69888	1.01483	0.887459	183.906	2.08247	17.312	6.84575	4.32477	12.3591	7.98756	7.36705	3.7222	27.2587	0.0302902	22.6405	11.7229	20.3278	16.8065	2.0192	1.02449	5.18662	2.35502	6.22524	11.7386	7.4014	5.28006	14.6507	20.9891	143.773	4.12592	7.59641	6.97381	0.157286	18.5388	4.32115	3.03007	19.7067	9.83808	2.00095	7.66439	11.1272
TCGA-DD-A73A	0.335821	1.0878	1.09362	1.68381	11.7602	4.14603	3.83201	3.88256	3.74988	2.80039	0.296214	105.186	3.71341	5.51529	2.57698	3.25509	3.279	2.456	3.5293	0.427864	7.01292	0.0305926	4.9955	3.58254	6.40984	4.09495	1.4516	5.51287	5.78347	1.48228	3.65028	4.3523	7.24379	7.50593	9.63853	30.9599	46.8719	2.41886	31.6161	0.131871	0.00936305	7.80593	7.35233	2.60112	5.34287	3.9571	6.00418	1.19975	17.5104
TCGA-DD-AADG	0.165003	0.174645	0.12571	0.350754	11.0129	3.68132	0.911947	4.87424	1.1787	0.269319	0.28654	151.932	4.21442	11.9854	8.98312	6.24287	9.80767	8.45649	4.42263	0.614337	3.85479	7.30441	2.03177	1.35815	5.68623	1.64237	0.313827	1.02383	8.13972	2.01569	4.94926	5.77381	6.422	1.24171	4.32288	12.762	108.385	3.52278	7.26801	0.460386	0.016339	3.98806	1.50483	3.0972	0.226554	7.06742	2.06033	0.362617	5.27799
TCGA-DD-A4NL	0.498693	0.744997	0.722129	1.33427	12.7316	6.05275	2.70983	6.24672	2.80196	0.763047	0.986926	69.5054	3.16327	12.2387	4.74297	4.54313	8.23375	4.31536	5.13869	1.9528	7.48017	0.240685	2.86172	2.21746	4.81122	12.6259	1.43234	2.24725	11.5258	2.32472	5.5663	9.05708	5.30958	4.336	16.2246	23.4548	47.2611	3.28525	4.58266	0.760055	0.0272211	5.55959	7.44652	3.4972	2.8834	8.03391	0.874461	1.24699	27.8681
TCGA-2Y-A9GU	0.678201	0.962071	1.01697	0.875681	11.316	10.6246	1.41566	4.64756	1.61402	1.04448	0.246967	136.228	0.992708	12.4104	5.88228	3.48798	9.45297	5.91222	4.59638	1.06216	8.85755	0.0210198	2.18007	2.1953	6.56827	2.18323	0.558173	0.903675	8.10471	1.47657	4.56644	8.13713	8.32494	1.14387	2.89107	13.3343	38.6216	3.02582	28.6105	0.361832	0.0374054	3.10194	2.52308	3.02036	0.247596	7.05867	2.92296	0.987338	8.75697
TCGA-ZP-A9CV	0.741588	1.66463	1.71632	3.16989	26.6284	7.72361	4.8415	5.61263	6.0896	3.08831	1.19524	203.946	3.24935	9.88539	2.96503	3.23771	4.63996	3.67696	4.85173	2.84644	18.9744	0.652557	7.35366	6.81974	11.4964	8.09629	1.73207	6.2803	8.29982	1.6698	4.13981	5.81474	6.24168	4.01735	24.5678	35.0386	81.8082	2.943	21.1643	0.582887	0.0839891	6.35246	11.9319	2.72259	3.00646	4.91264	4.94307	10.9698	32.9452
TCGA-2Y-A9GT	0.449879	1.82359	1.73197	3.54119	22.3322	7.32188	5.54138	6.98517	6.91882	4.87848	0.586315	78.431	2.71375	11.2069	4.61182	5.65357	7.09171	4.24564	5.68469	1.73038	18.2147	0	5.32112	4.86258	9.21995	5.92639	2.43555	5.36654	9.28753	2.03263	6.05087	8.53076	9.95452	4.80508	18.0098	68.0908	66.7143	3.9161	19.0003	0.690987	0.0490877	6.21884	4.08308	3.43713	2.81063	8.13346	48.4515	6.54424	20.3752
TCGA-RC-A6M3	1.45216	0.700345	0.859203	0.966516	19.3053	3.39475	1.76434	1.43625	2.11852	0.712807	0.431863	210.181	0.578382	3.4778	4.09757	5.95556	4.61782	6.40911	6.26299	0.336037	33.7609	0.00384896	30.9864	7.67738	16.534	23.8553	1.24716	1.32085	2.19361	0.933425	3.95145	4.4717	6.47005	7.96758	21.8342	15.0312	107.592	1.52529	3.98084	0.766824	0.239966	12.8946	19.9289	1.91187	13.1699	6.47581	9.45884	0.872901	9.77012
TCGA-DD-AACU	1.0046	0.995569	1.07222	1.31553	32.872	10.8341	3.76938	6.01447	3.73954	1.91415	0.601992	148.052	2.5749	16.1539	3.06593	3.50015	5.17708	3.71989	4.64044	7.27266	12.8444	0.930108	9.85	8.772	29.7155	16.0316	1.76653	2.32857	6.19868	2.39131	3.98648	6.09763	4.77417	5.3565	24.116	33.1856	157.535	3.58923	11.3668	0.633075	0.0840466	10.0737	12.6744	3.15243	6.22165	5.6113	13.5773	8.74087	14.7151
TCGA-WX-AA47	0.188216	0.395905	0.466766	0.0508113	42.8814	2.8101	0.313517	1.25104	0.690394	0.17665	0.15679	165.781	0.591494	5.68489	1.65436	3.0509	1.80107	1.57325	1.63301	0.662827	32.7208	3.21683	3.64757	1.76942	5.66313	3.16175	1.0221	0.294095	1.49922	0.65149	1.71411	1.86082	1.28532	4.29438	3.76123	2.89929	26.0411	1.46956	1.53802	0.363075	0.119058	2.98854	2.49348	5.37595	0.633988	3.19761	0.096903	0.367118	4.99249
TCGA-DD-A73F	0.791098	1.59044	1.49406	4.70361	12.5756	6.87698	10.1308	5.84689	13.3019	7.17332	0.434869	116.926	1.46123	9.49699	2.61987	2.84158	5.68508	3.87938	5.12338	0.94732	13.5687	0.00755583	14.1868	7.3006	10.1487	8.44373	4.0888	6.0218	7.94974	1.77655	3.86388	6.92908	8.01848	2.67856	13.765	65.968	76.7507	2.80464	12.781	0.408987	0.0320662	4.15234	3.03609	2.34018	3.16153	5.90679	82.5894	9.10812	23.6598
TCGA-DD-A4NN	2.8524	0.367343	0.505349	0.471214	33.4235	21.2433	2.32553	7.13377	1.97073	0.494055	1.08805	249.81	1.21575	21.1392	4.98218	8.70876	7.56989	12.0074	16.309	4.39164	4.45632	2.1801	5.33618	3.14728	9.48378	3.24211	0.881072	0.863039	6.8663	4.08394	9.28375	11.8715	11.3169	2.07366	3.51128	18.3782	107.989	5.75339	78.562	1.34121	0.0214907	5.55936	4.22879	5.24458	3.17302	11.2965	0.43234	5.73185	12.1523
TCGA-DD-AAEI	0.242512	0.693226	0.718119	2.07058	11.1457	4.34372	2.76006	3.04607	3.17917	1.6515	0.191533	84.1172	0.364743	4.23968	1.90042	2.832	3.1971	2.17349	2.54656	0.363571	10.8421	0	6.36413	7.29725	6.67871	6.15263	2.62606	0.991476	5.22565	0.958204	2.2735	3.57017	4.83937	5.04483	22.6356	37.3461	53.7254	1.848	6.25115	0.199374	0.024033	3.84394	3.94771	1.71949	2.78697	4.12868	6.89428	0.761273	5.53271
TCGA-UB-AA0V	2.4295	1.10559	1.13321	2.24291	13.4388	6.84405	4.9012	6.7513	3.92091	2.62461	2.84525	82.1497	9.885	13.4148	3.87469	2.53585	6.1896	5.1918	8.32727	9.22615	11.6906	1.80219	4.87376	3.33861	8.00214	4.9043	1.19972	1.83769	8.3248	4.32248	7.01016	9.32508	9.4812	3.25807	7.52881	32.9845	41.2971	4.79911	28.4868	1.89296	0.0789056	11.0174	14.7231	3.46378	6.9423	4.85076	7.68574	4.37961	42.3685
TCGA-DD-AADO	0.142499	1.68354	1.83282	2.2695	9.15578	7.05989	7.19031	1.7764	8.06659	0.84902	0.772743	58.5449	0.544837	5.27396	0.88371	1.41004	1.18686	0.818928	1.72248	0.468005	13.4354	0.20102	16.507	8.23467	9.84555	7.79518	2.54861	5.09784	1.03809	0.702737	1.78726	2.09042	1.97026	2.88921	6.86925	69.0183	98.1954	1.07847	23.1539	0.126288	0.206808	3.00627	0.613354	0.736088	2.22953	1.71319	8.99826	26.6837	15.7929
TCGA-DD-AAVY	0.115846	0.548192	0.53399	0.653249	28.2345	2.83063	1.02285	3.26004	1.58299	0.571437	0.322669	185.29	3.00341	5.99392	1.66321	3.40544	0.829102	1.52607	1.84527	0	8.95696	6.99938	1.6548	1.42822	25.7828	2.31843	0.509992	0.235221	5.94143	1.03396	1.98242	1.14831	3.00591	2.32241	5.32312	9.12007	60.5551	1.43357	6.34817	0.314699	0.0224649	5.39026	8.97214	2.0554	1.05485	2.57133	6.35976	0.184584	2.24515
TCGA-FV-A3R3	2.8992	1.76908	1.69288	2.88309	11.2678	22.1804	6.51306	12.7746	6.75634	3.27897	3.72494	149.861	8.28864	48.3433	9.16548	19.892	16.1165	8.17905	11.4974	15.0502	39.9564	0.170252	10.4389	8.39854	10.8681	10.4661	3.36256	5.4996	15.1913	8.12623	12.4839	19.4349	14.1776	3.23343	4.74502	60.219	113.917	11.5504	28.8497	2.70994	0.0695789	9.08615	10.8671	9.84737	3.03395	26.8431	1.77718	16.5377	52.3731
TCGA-DD-A4NS	5.55223	2.29851	2.07246	3.35975	20.9842	17.8851	11.6906	13.094	11.8584	6.66176	4.59645	132.925	12.0632	39.5988	7.82352	9.0761	20.1273	8.69193	15.9838	22.6637	19.3956	10.4234	16.6195	10.9044	18.5124	18.6951	3.78075	5.48815	15.996	8.2918	15.1154	27.4192	15.599	7.02579	22.1086	79.3207	104.789	10.8994	33.5357	6.53024	0.221501	18.1452	27.9465	7.84604	12.5964	21.3799	21.622	14.1308	95.2608
TCGA-MI-A75H	0.296155	1.02228	0.960475	1.43115	6.39977	7.75467	4.33474	8.67434	6.62619	2.20344	0.534732	162.223	3.57482	8.35709	4.85606	5.43849	5.34996	3.84983	4.43014	0.603964	9.9125	14.6043	5.90082	4.90695	7.41678	5.33577	1.39709	2.8486	11.0587	2.3569	5.43637	5.93027	5.31728	2.64767	5.82916	63.7902	70.9777	4.74135	5.54304	0.4625	0.0440407	8.31898	1.2386	5.05706	0.377947	5.93239	315.847	2.39925	11.9073
TCGA-UB-A7MC	0.925332	0.632807	0.899629	0.509986	13.8104	4.98921	1.02467	2.91702	3.35977	0.850098	0.297278	194.739	1.53566	6.82327	3.17673	8.33094	4.52888	4.20808	5.1963	0.286966	11.3375	8.48955	1.56356	1.36887	9.54145	4.98561	0.495803	0.483663	5.2675	1.44877	4.16495	5.5171	5.67118	1.13413	1.53165	12.5587	128.092	2.80368	5.6834	0.735831	0.0267111	6.19412	0.917702	3.62936	9.61545	9.6831	7.3345	0.169653	9.36598
TCGA-FV-A4ZQ	0.54715	7.36929	3.67967	5.98621	23.4589	7.32897	9.11913	1.94204	12.9206	12.0245	0.577702	102.587	3.31563	6.3309	1.11546	1.83549	1.78107	2.21333	3.4539	0.399068	28.5818	8.83722	49.6169	10.3802	19.5961	10.4368	6.97933	5.0728	2.72671	0.736502	2.35602	3.02163	4.84923	5.87167	18.161	116.553	101.109	1.13012	11.8648	0.69392	0.287274	3.44947	4.33811	1.03285	3.88739	2.5011	104.789	7.38304	10.2224
TCGA-DD-AAEG	1.24844	0.361369	0.317881	0.238402	26.3555	8.41288	0.81237	6.14749	1.8425	0.824834	0.815643	285.591	2.11086	12.7346	4.95251	3.56461	8.90362	5.63921	5.56473	3.74473	13.1405	0.0510863	12.6696	4.19815	10.592	4.91031	0.361333	0.530195	6.62866	2.49595	4.87803	8.82914	4.09436	3.03962	9.00019	33.155	80.432	4.70751	8.01151	0.926817	0.155906	11.2499	5.21974	3.3374	7.94787	7.51572	0.923904	5.73059	6.85968
TCGA-DD-AAD5	2.65771	6.43014	6.59456	4.20777	25.4724	21.8169	7.13948	1.38317	8.48548	1.67403	0.533128	279.63	3.1231	5.32881	2.37379	2.12119	4.19755	4.75863	5.53608	0.311767	19.038	0.125833	95.7867	50.3761	59.7354	81.6465	7.60402	0.973252	1.84858	0.614836	3.15125	4.975	6.29766	52.1914	23.8526	43.1607	266.188	1.61423	6.43739	0.273808	0.112297	25.5129	19.1966	0.941221	7.26516	3.94495	0.782195	0.136752	8.80187
TCGA-K7-A5RG	0.927254	15.8947	5.27887	8.61334	17.8656	10.9606	21.6722	5.49	29.3979	20.0453	0.829331	124.253	1.71634	8.86249	4.28941	5.16315	6.0013	6.76027	7.70942	2.071	33.1421	0.00883379	19.285	16.87	16.2394	15.7983	11.6495	8.78183	8.84749	2.39357	5.23856	6.95045	13.1524	5.529	45.3569	171.055	129.776	3.91516	13.0077	0.821793	1.04222	8.63125	3.76991	4.72425	10.8294	6.87505	209.851	22.9687	49.7772
TCGA-XR-A8TD	1.46469	4.09243	3.20578	3.55168	25.3305	12.5287	10.6663	8.28728	12.1824	7.76528	1.65392	120.36	5.06992	21.17	5.74066	11.767	8.97096	5.87161	8.54584	3.87935	26.8276	0.0205454	15.0486	16.0818	16.5286	17.1694	8.29235	3.81439	7.21811	4.13676	8.41489	11.6452	8.41716	9.13298	12.3728	275.677	148.961	6.77177	10.5134	1.86039	0.174083	11.6201	10.7611	6.63968	7.12957	14.9973	139.69	10.9243	60.979
TCGA-DD-AACY	0.275483	0.379534	0.400858	0.564389	16.799	5.51811	1.71286	3.89388	2.00867	1.09751	0.365254	201.347	1.02571	7.87235	3.06128	6.88603	5.60468	3.99182	4.72417	0.716252	10.5706	0.00457005	5.98219	1.79778	3.96359	2.49399	0.818135	2.51778	4.81521	1.64476	3.79362	6.33703	3.8229	4.59268	27.1722	23.3258	107.299	3.09789	14.4937	0.429427	0.0191951	2.63886	6.24089	3.30605	2.40192	9.42944	1.23863	1.87949	12.679
TCGA-CC-A9FU	1.62268	0.908164	0.629255	0.828053	17.9002	17.0865	2.0085	1.42703	2.66129	1.129	0.335259	216.074	3.10561	11.9993	1.1283	4.00069	1.83234	5.72726	6.43183	0.261622	3.80458	5.1722	24.7288	2.46184	7.42269	2.88662	0.618483	2.79059	1.55168	0.862073	1.83287	2.53692	6.04927	0.989268	17.2737	20.1491	82.2651	0.853394	61.7231	0.295914	0.100873	0.517032	4.56319	0.911502	7.04221	4.70473	6.57694	3.56916	41.8953
TCGA-KR-A7K7	0.224264	1.66299	1.18949	2.5347	24.2639	5.65146	5.62279	1.72303	6.75035	1.00979	0.277682	166.156	0.595886	11.3918	2.45646	2.82361	2.64564	3.82447	3.25002	0.708392	14.3139	0.620095	8.77073	7.36503	8.79404	9.26673	1.8889	3.65919	1.27092	0.885795	1.88202	2.0712	1.64376	3.25226	14.0957	58.2677	110.226	1.06503	13.0861	0.260399	0.14693	4.83828	1.43811	0.731992	2.17507	3.01279	13.6066	3.29405	16.1323
TCGA-G3-A25Y	2.77154	2.95054	3.11899	3.4657	36.5336	15.1218	5.75671	8.90879	7.99925	2.94261	2.50702	172.135	9.90595	36.2794	9.84688	14.9176	15.9237	15.5798	20.2673	17.4056	21.0545	1.08861	17.9684	15.7295	20.9138	15.4474	2.73084	3.70641	10.7494	6.90835	14.5343	20.6112	13.3265	9.66522	16.6515	71.5551	144.287	9.69289	94.0249	4.08787	0.0772391	16.6434	7.75655	9.63712	6.18649	20.9945	7.93227	42.506	41.2734
TCGA-K7-AAU7	4.51473	2.883	2.83573	1.57841	38.1206	8.10605	5.74063	5.74323	7.51691	3.95981	1.71089	133.768	11.1512	22.0351	4.67844	4.84074	12.9853	8.22799	25.0657	2.28519	9.83995	0.322777	28.7936	14.9111	28.8404	39.5105	3.15905	1.46655	3.82267	3.05185	21.5161	29.823	29.9855	17.5429	55.3867	34.2691	137.949	2.81413	31.5684	2.96409	0.228885	27.9358	29.4792	4.12559	36.8319	13.1476	6.88591	4.05652	32.3358
TCGA-BC-A3KF	0.384547	0.510906	0.560033	0.736778	11.7567	7.97365	1.64355	6.81789	1.69794	1.02526	0.38811	126.469	0.755667	7.96578	3.16867	4.21839	3.81815	2.74162	4.40083	0.703974	17.4567	0.0793037	6.12447	2.26866	5.9052	2.64257	0.800026	1.65289	11.8595	1.75173	4.82788	5.47737	8.70817	1.97974	9.95515	13.4312	110.017	3.98093	17.3907	0.415342	0.114745	6.39903	6.84167	3.75402	11.3679	4.86787	2.2493	0.693974	5.08653
TCGA-2Y-A9H2	24.1349	1.54253	1.65141	3.94418	41.923	14.2913	4.34956	3.28375	5.05876	2.66536	1.4671	217.63	16.651	19.4961	10.2552	3.97826	21.5222	16.5116	42.7231	0.952879	16.9048	0.165633	43.7617	34.7252	46.4993	46.2046	2.73006	1.81185	4.27916	1.69832	36.4668	47.7337	48.4113	8.95449	34.6166	67.6737	130.728	2.7809	156.75	5.70607	0.0499886	28.2905	6.96784	3.87807	37.637	15.2452	8.31876	2.65331	13.6619
TCGA-DD-AAW3	0.462804	0.482838	0.497524	0.378025	11.2267	6.16018	1.2144	4.90276	1.63632	0.546991	0.301141	165.449	4.64375	11.4959	1.97838	3.54889	2.76227	2.36511	3.67242	1.98123	6.07774	4.67997	2.10016	1.31068	7.77946	2.18535	0.445372	0.792415	11.0562	1.67836	3.28568	4.06957	3.58681	3.27764	8.34274	14.2213	55.9623	3.07363	15.989	0.378567	0.0236318	2.57217	7.50597	3.1317	2.02186	4.33278	2.0308	0.207813	7.12351
TCGA-ED-A82E	22.5318	1.70163	1.60583	2.04035	51.2393	18.1912	5.20957	6.85745	5.71121	1.7841	2.27289	302.897	4.53665	39.7194	13.764	6.2879	45.6669	16.7495	31.8058	2.24909	9.87045	0.224202	16.9418	15.0066	31.6288	29.8598	2.33799	1.16344	6.51249	3.23398	28.8203	60.7231	41.7716	9.58573	10.6926	60.8753	99.7436	4.21062	225.728	9.17121	0.035514	32.0506	14.7796	6.39466	21.8569	38.1908	1.44395	0.576992	41.117
TCGA-DD-A4NP	0.551916	0.388393	0.429917	1.29861	10.4373	3.15582	1.3279	2.15163	1.9437	0.625037	0.510881	77.4725	5.5541	4.83455	2.05448	3.20563	1.3949	1.51755	2.36522	2.67044	5.3712	7.69465	1.90641	1.58435	6.34046	3.26824	0.771779	1.2759	4.47481	1.14459	2.90215	2.24257	2.73721	1.24065	2.62319	16.7977	55.4471	2.30819	2.46495	0.370401	0.0521024	4.25522	0.818898	3.02254	1.40755	2.54605	0.413492	0.0585682	10.716
TCGA-G3-A6UC	0.164644	0.455968	0.48019	0.857723	10.5235	4.02225	1.18753	3.70879	2.22248	0.6297	0.461201	141.71	6.01168	6.86395	2.87603	3.81685	2.51233	3.69963	3.57148	0.161143	24.7555	7.594	1.3492	1.11225	3.03759	3.42822	0.776788	0.546978	10.1708	1.00206	2.74787	2.38418	4.35406	2.06388	4.16671	11.9092	66.97	2.45487	9.293	0.260289	0.0311823	3.27586	1.17198	2.63188	3.80796	3.45316	6.63304	0.21501	3.69452
TCGA-DD-AAW1	0.152951	0.333404	0.344106	1.1018	14.0994	3.58686	1.21961	3.5092	1.7889	0.450224	0.199014	118.734	4.14632	5.25575	2.51109	4.48193	2.61827	2.09931	3.1051	0.263099	7.52486	21.3826	2.66167	2.21749	7.88053	8.00971	0.521316	0.340863	6.45049	7.28959	3.51689	3.62407	5.37391	1.23031	15.2587	12.9746	54.1387	2.27502	5.23984	0.352223	0.118418	6.87756	1.07408	2.65878	1.76299	4.58911	4.90095	0.391634	3.30805
TCGA-DD-AADA	1.20016	1.08063	1.04863	1.54897	7.20943	11.409	3.95349	5.97602	5.47625	2.39229	1.41728	206.186	1.22228	43.9524	5.32557	5.93543	5.35766	4.94612	4.90307	4.18545	6.11226	0.00752548	8.00027	3.46894	5.02708	4.37641	1.10632	6.16225	7.3766	2.90295	5.28251	5.31461	4.8383	2.53572	3.05026	26.9202	32.2585	5.08636	50.7102	0.577216	0.640997	5.80283	2.95375	3.88654	0.231508	5.96753	6.97127	34.4428	20.9251
TCGA-ED-A66Y	2.3861	0.652681	0.672556	0.382757	16.6155	6.71266	1.12237	2.98872	1.20219	1.08551	0.303478	122.082	5.8054	54.4117	8.80283	4.78095	11.3835	18.1792	30.7333	2.60424	1.70523	0.0302749	77.3389	1.1758	5.62718	1.28919	0.295674	1.05787	3.85627	2.27807	21.3569	23.9376	23.4448	5.53083	3.46765	7.42377	54.4682	2.83332	164.554	0.838758	0.113704	11.7989	3.84589	3.56303	6.25366	7.36158	0.66241	4.50934	11.9609
TCGA-DD-AAE3	0.386937	0.695336	0.695336	1.00935	17.8125	7.84578	2.42225	13.1003	3.09533	0.385461	0.665265	61.5289	1.38821	10.2583	3.78621	10.1187	5.86107	2.41797	3.17053	1.96972	11.9298	0.220511	6.1981	4.33204	7.04742	4.66017	1.54067	0.724587	6.77654	3.62653	4.53878	6.61363	2.61102	2.60049	1.48138	30.834	99.7775	4.52836	2.10413	0.938032	0.0578548	3.78695	2.1902	4.21492	2.51597	12.1935	1.6071	0.325275	14.3293
TCGA-G3-AAV6	2.21547	0.391516	0.42388	0.566985	9.95713	7.22566	1.63051	2.86061	2.14129	0.681871	0.72625	143.797	3.34906	15.5673	1.95636	4.10283	3.42984	4.93227	5.74308	1.18398	3.17803	16.6652	11.3628	3.12878	7.6582	3.26686	0.612309	2.3326	2.4526	1.38359	2.76717	4.24064	2.49542	0.572356	1.82569	17.9563	76.4233	2.30496	35.0865	1.72782	0.0243473	5.85256	2.33721	1.54461	4.93722	5.5763	1.05851	5.14508	30.1353
[truncated: 32 more columns]
