# Supplementary material for: Identification of molecular pattern and prognostic risk model based on ligand-receptor pairs in liver cancer
Source: Front Immunol. 2023 Sep 25;14:1187108. doi: 10.3389/fimmu.2023.1187108 (PMC10560727; doi:10.3389/fimmu.2023.1187108)
Supplement: Supplementary Table 2 — LRs associated with prognosis. [file Table_2.xlsx]

## Sheet: tcga.uniSigExp
id	futime	fustat	WNT7B_FZD1	SIRPA_CD47	SELP_CD34	LGALS9_SLC1A5	LGALS9_HAVCR2	LGALS9_CD44	LAIR1_LILRB4	KLRB1_CLEC2D	IL15_IL15RA	ICAM1_SPN	GRN_SORT1	EPHB6_EFNB1	EPHA2_EFNA5	DSC2_DSG2	CSF1R_IL34	CSF1R_CSF1	CSF1_SIRPA	CCR1_CCL23
TCGA-DD-A11D	1560	1	0.921822	5.09384	2.18632	2.65965	2.38679	2.76892	1.23984	1.70226	2.30331	3.85509	6.31278	2.52125	2.68399	2.32672	2.95805	3.2429	5.00744	1.92369
TCGA-BC-A10W	91	1	1.30243	4.23002	2.52067	3.50834	2.62011	3.04527	1.61587	2.05474	2.81444	5.07131	6.37061	4.04995	4.77449	4.10956	3.8182	4.56756	4.47936	2.43521
TCGA-DD-A11B	14	1	1.05377	3.81722	2.24714	1.67429	1.30439	1.72225	0.609167	1.25398	1.44514	3.09299	5.50146	2.52079	2.56628	2.05166	2.08844	2.5915	3.46326	0.980677
TCGA-DD-A39X	1694	1	0.715384	3.76456	1.95147	3.53442	2.26061	2.36512	1.10494	2.02802	2.42822	2.72874	6.57922	3.11553	1.94636	2.36088	2.95913	2.98784	3.61478	1.58568
TCGA-DD-A3A5	3125	1	0.579903	4.23834	2.06358	1.65428	1.3057	1.45958	0.39879	0.878927	2.87355	3.03521	5.95019	2.29412	3.71607	1.71086	2.18243	2.26447	4.12944	0.761783
TCGA-FV-A3I0	848	0	3.22186	4.79374	1.93276	5.28069	5.32408	4.43073	1.30906	0.94431	3.08781	5.35503	6.39034	2.94998	4.46532	3.30341	3.11313	3.62112	4.74487	1.26476
TCGA-DD-A3A4	612	1	0.736174	4.42467	2.39084	3.14651	2.36271	2.58661	1.31583	1.71448	2.34005	3.85125	6.22157	3.13979	3	1.83626	3.65069	3.98009	4.39443	3.23445
TCGA-BC-A10X	770	1	1.46251	4.03712	2.13702	2.56841	2.32295	2.64137	0.997395	1.86454	2.23575	3.81956	5.51691	2.60163	3.68244	2.78876	3.09331	3.74088	4.16509	2.23237
TCGA-BC-A10U	837	1	1.07696	4.24973	1.23798	3.52673	2.45801	3.42942	1.10881	1.53606	3.05581	5.07931	6.45116	2.95358	4.93885	2.73396	2.59657	3.64926	4.44977	2.09106
TCGA-DD-A1EJ	1005	1	0.6455	4.01169	1.36668	3.10809	2.49973	2.46567	1.7016	1.17891	1.7547	4.31644	6.51532	3.3346	3.44808	3.85124	3.13371	3.90824	4.37436	2.42447
TCGA-DD-A3A3	535	1	0.669466	3.76468	1.71347	3.12643	2.8846	4.20721	1.78573	1.68247	2.92463	4.16629	6.62945	2.34269	3.40086	1.85002	3.36401	3.79159	3.67748	2.59625
TCGA-DD-A1EB	2017	0	0.837762	4.88298	2.03574	2.10441	1.87247	2.11504	0.954453	1.22055	1.74393	4.26211	5.98923	2.65641	2.75918	2.1971	2.62173	3.02338	4.7769	1.91445
TCGA-G3-A3CH	780	0	0.976973	3.87827	2.11899	3.10505	2.64947	2.76348	1.46211	2.41088	2.65721	2.43833	5.58335	3.14219	2.9904	2.63579	3.24113	3.69905	3.9714	1.90348
TCGA-EP-A12J	570	0	1.01413	5.15321	2.38881	2.42145	2.29328	3.38435	0.934752	1.04843	1.57694	3.4011	6.12788	2.8317	3.071	2.16898	3.08106	3.49496	4.53997	1.84431
TCGA-DD-A3A8	11	1	0.519976	3.77129	1.48868	2.00648	1.59445	2.03208	0.560088	1.24225	1.34562	2.81001	6.06731	2.34427	4.0205	1.38547	2.2086	2.74068	3.45969	1.16704
TCGA-DD-A11A	79	0	0.637152	4.26886	2.0387	2.43314	2.16952	2.391	1.20836	1.70078	2.56639	5.22891	6.06058	2.43628	5.1177	3.68342	3.05816	3.46325	4.143	2.33131
TCGA-DD-A39W	827	1	0.664321	3.32901	1.76846	1.83736	1.56407	1.64912	0.768919	1.38993	1.00373	2.00661	5.57857	2.51827	1.87708	2.10722	2.51456	2.84729	3.36408	1.76861
TCGA-DD-A1EC	602	0	1.64265	4.66082	2.34912	3.81516	3.67462	4.7942	2.87129	2.88441	2.66359	4.98769	6.35335	3.83018	3.68385	2.80087	4.0203	4.55444	4.70472	3.07551
TCGA-BC-A10Y	711	1	1.01673	3.63749	2.32374	2.89677	2.58422	2.69393	1.52123	1.51578	2.5999	3.41022	6.55372	3.02598	2.41801	2.27262	2.79802	3.40209	3.61149	2.40724
TCGA-BC-A10R	308	1	1.14835	4.71217	2.69685	3.73637	2.73098	2.81445	1.49237	0.980573	3.45339	4.9267	5.79058	3.692	3.39105	2.12896	3.31575	3.95351	4.88856	3.08043
TCGA-BD-A2L6	1363	0	1.20812	4.35449	2.38922	3.59498	3.4523	3.80509	2.62864	3.39406	2.7162	3.88258	6.85263	3.1085	2.69354	2.59177	4.08929	4.30389	4.28008	2.77722
TCGA-DD-A39Z	601	1	0.599837	3.82402	1.77258	1.7554	1.25132	1.34136	0.310042	1.2663	2.26142	2.73088	5.91251	2.56836	2.91978	1.29764	1.3724	2.17991	3.689	0.610639
TCGA-ES-A2HT	438	1	0.732295	4.40309	1.97094	3.60824	3.3083	3.42517	1.41161	1.80942	2.86294	3.74127	6.11076	2.98672	3.30976	2.24402	2.78868	3.43773	4.29675	1.81498
TCGA-DD-A118	3437	0	2.35543	3.97981	2.73684	2.15964	2.16998	2.03593	1.22501	1.51493	1.85508	2.68883	5.9697	2.36883	3.271	1.73982	2.83418	3.23945	3.8247	2.53701
TCGA-FV-A23B	1852	1	0.991655	4.2507	2.72746	2.56275	2.29648	2.73819	1.44636	2.29838	1.89407	4.65476	5.86131	2.68385	3.30481	2.59394	3.15771	3.54164	4.29151	2.11596
TCGA-EP-A26S	608	0	0.6577	3.79321	2.00623	1.8446	1.49937	1.76606	0.948857	1.02104	1.65115	2.39472	5.90272	2.33364	2.75855	1.9776	2.21454	2.63527	3.54323	1.77801
TCGA-DD-A3A6	3258	1	0.785833	3.92445	2.2572	3.17864	2.76415	2.85972	0.975998	2.6062	2.22728	2.16371	6.02849	4.1773	3.28967	1.17277	4.08949	4.45076	4.83562	1.01709
TCGA-BC-A10T	837	1	1.03103	3.766	2.91582	2.43464	1.88666	2.37548	0.93827	1.42004	2.30693	4.49677	5.38711	2.42074	3.356	2.46752	2.64233	3.30438	3.77985	2.29264
TCGA-DD-A39V	643	1	0.667196	3.82168	1.93204	3.02202	2.86356	3.79509	1.50338	1.63597	2.31923	2.6464	6.04743	2.69901	1.92006	1.72353	2.65731	3.10597	3.70186	1.93622
TCGA-BC-A216	1351	0	1.25567	4.68138	0.987228	3.5154	2.67567	2.69572	1.13458	1.95179	2.55558	4.36984	5.31133	2.85786	3.25101	3.36965	2.70742	3.62648	4.72536	2.54162
TCGA-DD-A113	2425	0	1.33091	4.0365	2.43253	3.07561	2.39127	2.56835	0.995924	1.01424	2.20115	3.3466	5.92256	3.01134	3.36838	3.14318	2.2197	2.9749	4.05446	1.37874
TCGA-DD-A1EE	349	1	0.891435	4.27815	1.9558	2.86803	2.35717	4.23662	1.41966	1.08938	2.4172	3.7347	6.05842	2.68349	2.95201	2.76365	3.4659	3.90578	4.09626	2.29213
TCGA-DD-A1EL	415	1	0.945039	4.12956	1.94817	3.71251	2.55138	3.25181	1.39102	1.71602	2.70018	3.37859	6.50324	3.01829	3.80454	2.84114	3.2049	3.85996	4.25986	2.33727
TCGA-FV-A2QR	581	1	1.46318	4.60405	2.80555	3.82256	3.85295	4.10164	2.03649	1.93379	2.75083	5.07842	6.43078	3.24	4.53665	3.29359	3.52942	3.88943	4.61009	2.47961
TCGA-DD-A1EI	183	0	1.16334	4.29166	2.76717	3.63562	2.44257	2.75635	1.44648	1.90587	2.50702	3.66933	5.94653	3.61544	2.67899	3.57134	3.16134	3.61687	4.26923	1.70556
TCGA-BC-A10Z	34	1	1.15115	3.48144	1.5559	3.72154	2.13866	3.75797	0.698415	1.08979	3.23217	4.53059	6.09787	2.99232	4.29772	2.98286	1.65388	2.9891	3.69101	1.34773
TCGA-FV-A3I1	247	1	1.00963	4.24934	2.22159	4.0509	3.42505	3.95208	1.99436	1.17317	2.78815	3.79897	5.99937	3.34188	3.08976	2.96946	3.10809	3.82891	4.43538	2.12387
TCGA-BD-A3EP	409	0	1.25382	4.08514	2.94212	3.29837	2.82548	3.67822	1.62482	2.74312	3.0072	5.57611	6.63143	3.34049	4.47376	2.95955	3.5653	4.18896	4.40759	2.47908
TCGA-DD-A11C	662	0	0.781554	4.06078	2.95489	2.39104	2.20987	2.37916	1.27706	1.74546	1.47976	3.84063	6.05955	2.5053	2.65377	2.44341	3.22598	3.49513	3.76961	2.09587
TCGA-DD-A114	1149	1	2.05495	5.01132	3.00171	5.74704	4.76418	5.10911	2.96225	3.00559	2.93562	5.86954	8.24147	4.66249	3.59514	4.06165	4.41158	4.76392	4.92354	3.1503
TCGA-FV-A3R2	194	1	0.880461	4.3632	1.58947	4.29091	2.83998	2.78727	1.41759	1.49293	2.62808	4.32999	6.42366	3.13342	3.6367	2.77608	3.17719	3.94149	4.43493	2.2839
TCGA-DD-A1EH	1495	0	1.37237	4.60724	2.40033	2.59044	1.60919	1.93801	0.911171	1.88089	2.0402	3.0782	5.88691	2.24212	2.93237	1.6446	2.56884	2.81242	4.5805	1.73514
TCGA-DD-A3A1	233	1	0.477746	3.81999	1.55059	3.55604	2.86607	3.29385	1.50941	1.85819	2.58575	4.01834	6.29825	2.7335	2.12331	1.96569	3.15615	3.60894	3.78129	1.99027
TCGA-DD-A1EG	1372	1	0.873852	4.2437	2.44596	4.38205	3.47553	4.20843	2.4464	1.8275	3.48378	5.05908	6.49834	2.85232	4.12169	2.71452	3.20935	3.8745	4.46647	2.8315
TCGA-BC-A10Q	1135	1	3.85209	4.95486	1.98228	3.11395	3.08702	3.17144	1.51038	1.21997	3.73905	3.77943	6.56236	2.40171	3.75373	5.78983	2.84213	3.85774	5.00255	1.63519
TCGA-DD-A119	223	1	0.91127	4.38069	2.23609	2.63838	2.44785	2.57504	1.27324	1.5763	1.86618	3.2358	6.01576	2.45137	2.74583	2.0452	3.64162	3.83541	4.12172	2.11267
TCGA-DD-A3A2	2131	1	0.599059	3.74561	1.36204	1.81243	1.69001	1.73535	0.639712	1.36009	1.40775	2.30543	5.17275	2.19856	1.95625	1.29426	2.33969	2.71069	3.63821	2.03881
TCGA-EP-A3RK	363	0	0.943591	4.09126	2.36151	3.65341	3.18972	4.30729	2.33169	2.20056	2.26407	3.77289	6.69475	3.09364	1.92244	2.29987	4.04021	4.60831	4.43591	2.75525
TCGA-BC-A110	2116	1	1.11277	4.35337	2.3116	3.33949	2.95388	3.01899	2.0591	2.00267	3.56285	5.56189	5.63311	2.80864	5.63735	2.47576	3.44954	4.02359	4.5478	3.06346
TCGA-DD-A116	1622	1	0.819984	4.19173	2.10129	2.30411	2.18916	2.61181	1.2069	1.31963	1.54193	2.38127	5.72505	2.40347	2.04566	1.7202	2.65786	3.1798	3.94879	1.41105
TCGA-DD-AAVX	1718	0	0.435799	4.49989	2.69792	2.34214	2.1937	2.6242	1.3182	2.00572	2.29989	4.27916	5.81763	2.3611	1.48011	1.36563	2.74372	3.1633	4.36435	1.26806
TCGA-ED-A7PZ	6	0	0.380805	3.71114	1.84008	2.1976	1.56216	1.57975	0.620546	0.495561	0.889783	1.09266	7.44876	1.85927	1.08512	1.92033	1.90226	1.77498	3.47101	0.630988
TCGA-LG-A6GG	387	0	0.189789	4.83623	2.23183	1.7156	1.61625	1.55811	0.70307	1.03839	2.74686	4.41715	6.25409	1.92362	4.69231	3.32414	1.52986	2.68716	4.83372	0.704801
TCGA-ED-A97K	6	0	3.61014	5.68575	2.59069	4.95228	4.1659	5.63448	2.65118	2.28602	3.08746	4.23211	7.04359	4.46035	4.81548	5.54282	3.30464	3.89875	4.49258	2.4224
TCGA-DD-AAVW	2317	0	1.25843	3.53001	3.81254	2.84267	2.75873	3.17963	1.69332	3.04891	3.0448	2.87761	6.4115	3.77568	1.8652	3.23764	3.4413	3.72457	3.69725	1.61694
TCGA-UB-A7ME	486	0	1.0578	3.51816	2.73201	3.45819	2.90961	3.24161	1.81458	2.572	2.67026	2.97886	7.1591	3.30478	2.62218	3.60613	3.09123	3.02996	3.59749	1.50008
TCGA-G3-A7M9	56	1	1.7091	3.77458	1.65776	4.43928	2.3331	2.56936	1.46614	1.1914	2.12183	5.12264	6.43046	3.29537	2.61362	4.13749	2.25595	3.43547	4.08548	1.34765
TCGA-DD-AACJ	2102	0	0.350044	3.01848	1.92889	2.46239	2.36672	2.315	0.91723	0.380584	2.31316	2.1774	7.43123	1.99195	1.06492	1.6195	2.20368	3.05719	3.44653	0.80225
TCGA-DD-A4NK	1210	1	0.44957	3.63578	2.42027	1.7861	1.5483	1.65065	1.3481	0.617923	3.08553	3.07461	5.93986	2.60212	3.10687	2.87825	2.00921	3.15788	3.87692	1.13964
TCGA-DD-AACF	365	1	0.810451	4.43856	2.60017	2.77949	2.70354	2.54175	1.80004	1.66197	2.24648	3.15083	6.65552	2.52678	1.26745	2.829	2.77661	3.39226	4.18694	1.53998
TCGA-K7-A5RF	631	0	1.58295	4.35589	2.00832	3.71634	3.63623	3.77188	1.83773	1.43804	2.17354	3.85752	6.48616	3.16981	3.90107	2.56918	3.62885	3.9982	4.35024	3.05405
TCGA-ZP-A9D1	21	0	0.819497	4.87388	3.2187	3.16856	2.79355	3.21745	1.05209	2.83987	3.43554	5.01087	5.62367	2.97781	1.60782	3.62812	2.55947	2.98387	4.84392	0.896748
TCGA-DD-AADB	1242	0	0.507838	4.63636	2.52798	4.78393	3.40749	3.4641	2.40235	2.28636	2.85006	5.04519	6.79559	2.58865	2.36825	3.7132	2.72352	3.76706	4.71579	1.84155
TCGA-DD-AAVZ	1900	0	0.826801	4.25198	2.67781	2.33927	2.27453	2.39627	0.79068	1.85135	2.10446	2.80053	6.15924	2.56634	1.52303	3.40066	2.319	2.60773	3.87654	0.924272
TCGA-DD-A1EF	394	1	1.04636	3.17136	2.71169	2.89523	2.49495	2.83653	1.85778	2.4139	1.09494	3.08847	5.91923	2.77855	2.89074	2.51574	2.66503	2.76023	3.26008	1.39334
TCGA-DD-AADL	636	0	0.721896	4.51834	2.25148	3.45978	2.50714	2.48438	0.906805	1.45734	1.91856	3.69668	6.60457	2.77278	2.45172	3.04346	1.68284	2.45655	4.21862	1.22898
TCGA-KR-A7K8	906	0	0.649179	4.08963	3.25543	3.97813	3.97488	3.82109	2.83308	2.32604	3.75031	4.12257	7.07609	2.65215	3.72229	2.27761	3.51885	3.88145	4.03181	1.4625
TCGA-ED-A7PX	6	0	3.16008	5.05654	3.26499	6.30682	6.05781	6.08122	2.21162	1.15098	3.38852	5.09388	7.1912	3.7102	4.2275	4.80573	4.35919	3.84384	4.75279	1.53086
TCGA-DD-AADK	1049	0	0.854155	4.02726	2.95575	3.69576	2.484	3.27494	1.39031	1.92642	2.75801	4.24094	6.21968	3.76112	2.27301	2.48023	2.60699	3.3862	4.02185	1.17479
TCGA-BW-A5NO	20	0	0.768205	3.71443	2.621	3.14586	2.05018	4.15921	1.86478	2.09128	2.60733	4.23154	7.15996	3.4028	2.06307	2.49739	2.72912	3.33141	3.56484	1.74055
TCGA-GJ-A9DB	67	1	1.19488	4.37809	2.88809	3.40881	3.04264	4.23556	1.83545	1.07696	2.723	4.69117	7.19456	3.32552	2.75121	3.23892	4.38744	4.2792	4.76488	1.65176
TCGA-DD-A1EA	2415	0	0.680056	3.10637	2.66917	2.43909	2.26833	3.92603	1.78322	1.20376	1.81418	3.89019	6.7709	2.53971	1.3458	1.74376	3.43453	4.06012	3.20966	1.8164
TCGA-UB-A7MD	52	1	0.973961	4.89904	3.29706	3.99991	3.47706	4.0381	1.97393	1.78502	2.86177	5.02776	7.39705	3.67111	2.57515	2.17693	3.76667	4.47668	5.04145	1.8273
TCGA-ES-A2HS	688	1	0.225119	3.14533	2.66723	1.84431	1.51135	1.51881	0.771613	0.844946	1.87741	1.30628	6.58461	2.38745	1.87633	0.929082	2.26738	2.43747	2.98306	0.646648
TCGA-G3-A3CJ	594	0	0.302717	2.97883	1.90078	2.28615	1.81365	3.42736	0.732519	0.923974	1.26849	1.84778	5.74241	1.75177	0.835631	0.394054	1.57194	1.67402	2.52847	0.721265
TCGA-2Y-A9GZ	848	1	0.47889	3.84459	2.40353	1.6773	1.30755	1.79862	0.859168	0.573505	1.58837	2.56618	5.79593	2.83389	2.80208	2.93198	1.44386	1.95258	3.76278	1.20022
TCGA-4R-AA8I	262	1	1.01374	4.8704	2.84894	2.4442	2.3237	2.47144	1.48806	1.46048	1.81991	3.88519	6.32772	2.32349	1.50854	2.61566	2.34698	3.0782	4.78886	1.93111
TCGA-DD-A4NG	802	1	0.602728	4.77475	2.51939	2.43366	1.63245	4.04975	1.12191	2.25705	2.84522	3.96812	6.2524	2.95067	1.05743	3.5483	1.90342	3.12846	4.74029	1.22023
TCGA-RC-A6M5	15	0	1.56871	4.46956	3.59351	3.02531	2.38048	3.39773	0.815606	2.01231	3.00677	2.97907	5.9444	3.72577	3.73221	0.260459	2.86257	3.13762	4.57372	1.13513
TCGA-2Y-A9H0	3675	0	1.26471	3.92862	1.368	2.85768	2.74256	2.62946	1.64204	1.30617	1.61982	4.23213	7.54414	2.57714	0.829972	3.45422	2.30196	2.79536	3.59755	2.67553
TCGA-G3-A25V	860	0	0.774428	4.56812	2.93278	3.83182	2.72632	4.75692	1.86928	2.15282	3.49606	5.97009	6.44861	3.18889	3.07794	2.00567	3.42674	3.66944	4.69121	2.02722
TCGA-DD-AADQ	436	0	0.22162	4.47769	1.79883	1.96184	1.71319	6.12604	0.618241	1.2768	2.26291	4.4121	5.83055	1.53672	1.40312	2.40553	0.851985	2.26471	4.4317	0.966474
TCGA-CC-A8HS	300	1	1.63048	4.81401	2.83797	3.32002	1.65546	1.85311	0.533293	1.65298	2.66347	2.93612	6.23328	3.21068	1.68921	4.09144	1.96922	2.11869	4.63024	1.19433
TCGA-WQ-AB4B	395	0	0.529618	4.59377	2.78262	3.08497	2.80468	3.66012	1.41735	2.02822	2.54721	2.71313	5.99639	3.00411	2.04127	2.11907	1.98335	2.69001	4.56576	0.863422
TCGA-5R-AA1C	520	0	0.384902	3.48725	1.55454	2.04716	2.1654	2.92616	1.44237	1.23685	0.99912	2.52497	6.19618	2.84546	0.392777	2.111	2.77956	3.54185	3.4017	1.51489
TCGA-ED-A8O6	56	1	0.470047	3.87115	1.79472	4.1322	2.24693	2.3518	1.31523	1.26813	3.14002	3.32041	6.45184	2.97737	2.21566	2.9619	2.28348	3.29849	4.26651	1.16132
TCGA-DD-AADD	1231	0	0.480691	3.8488	1.79947	1.98663	2.00676	2.23077	1.30376	1.30748	0.690367	2.88937	6.85255	1.50948	2.00978	3.7532	2.05504	2.83535	3.91536	1.7534
TCGA-BC-A10S	1423	1	0.524153	3.45637	2.98378	3.36856	3.0292	3.323	2.52873	2.38991	2.69415	3.45958	6.74173	3.63402	3.98779	2.58551	3.83302	4.20466	3.72164	1.91031
TCGA-DD-AAEB	478	0	0.0733483	2.80844	2.57516	2.10667	1.65812	1.74685	0.750608	1.19614	0.559635	1.08078	5.35757	2.49031	0.858993	0.548271	1.58501	1.99495	2.98813	0.763041
TCGA-WX-AA44	615	0	1.8417	5.10509	2.05132	5.36771	4.04111	4.00902	1.77442	2.11068	3.46667	4.66242	6.94068	4.39618	3.33485	3.3692	3.24198	4.22061	5.21219	1.20567
TCGA-PD-A5DF	639	1	1.25253	4.32406	3.18032	3.54333	3.52044	4.30528	3.17322	0.872614	2.8391	5.04802	6.63745	3.75807	3.14206	3.10675	4.37818	3.81574	4.36742	2.11001
TCGA-YA-A8S7	412	1	2.35135	5.40207	2.19973	6.46839	5.39316	6.0547	4.69502	1.53443	4.08105	5.83534	8.1582	5.84036	3.10714	3.89309	6.66608	6.88042	6.34088	3.47568
TCGA-5R-AA1D	449	0	2.15115	3.97316	4.62237	3.55099	3.00674	4.0314	2.0337	2.63848	3.00279	2.95339	6.06727	4.12904	2.6624	1.01618	4.06506	4.34962	4.27805	2.1331
TCGA-DD-AACH	195	1	1.53144	5.00445	2.834	4.66794	3.52439	3.32088	2.01193	0.805264	3.68367	4.59634	7.04216	5.05902	4.54969	4.35059	3.14746	4.61254	5.29165	1.4954
TCGA-CC-A8HV	279	1	1.82051	4.70837	1.50567	5.16872	2.3711	2.42132	0.284206	1.76413	3.15409	4.72268	6.33669	3.07637	1.60281	3.5602	1.75685	1.65339	4.42629	0.143728
TCGA-G3-AAV0	476	0	0.320195	3.85156	1.90922	1.95582	1.68252	1.68269	0.46769	1.38242	1.53056	1.7799	5.74773	2.28443	2.40838	1.91351	1.51401	1.85015	3.80455	0.83799
TCGA-DD-AAED	763	0	0.91551	5.8127	0.431241	4.27208	3.11906	2.74152	1.08503	2.53841	3.62114	2.07967	5.15455	4.61626	3.38054	3.32753	2.44398	4.30187	5.02465	1.27595
TCGA-ZS-A9CG	341	0	0.367387	3.86388	2.27826	2.04047	1.56762	3.64135	0.951332	0.836961	1.60082	2.97272	5.93834	3.71888	1.55059	1.4366	1.77492	3.30315	3.81786	0.995063
TCGA-K7-A6G5	512	0	0.301323	4.45917	2.22481	3.36396	2.34327	3.06099	1.50313	1.55215	3.15758	4.62003	6.34018	2.89545	3.49966	1.94736	2.89667	3.44779	4.42889	1.28788
TCGA-DD-AADS	474	0	0.196575	3.6552	2.47875	3.26522	3.2534	3.11794	1.53774	1.92827	1.54633	1.20304	5.93364	1.66919	2.67794	1.09996	2.56725	2.84214	3.27343	1.72205
TCGA-DD-AAEK	1067	0	0.584394	4.15669	2.67344	3.05516	3.00314	3.46289	2.3713	2.50471	2.49457	4.15598	6.41373	2.38408	2.52433	2.63568	3.28436	3.60026	4.01541	1.96493
TCGA-DD-A4ND	2746	0	1.66211	4.49207	3.39604	3.30301	3.15832	3.50099	2.16966	2.44469	2.43964	4.69846	6.19017	3.0713	3.33802	3.29891	3.44142	3.91173	4.58027	2.36214
TCGA-2Y-A9H7	1168	0	0.518826	3.77793	2.41327	1.99391	1.50879	1.71181	0.762576	2.1461	1.58496	3.49641	6.20945	2.43346	0.901053	2.10643	1.71169	2.10565	3.45647	1.33696
TCGA-RC-A7S9	640	0	1.4391	3.8669	2.28202	3.09141	2.87388	2.84287	1.02493	1.75885	2.23299	2.01927	5.6487	3.4194	1.73644	2.55471	1.46443	2.06559	3.10115	0.925968
TCGA-DD-AADI	1085	0	1.27903	4.73546	2.87304	3.42679	3.01849	3.40176	1.76885	4.31007	2.44758	3.83092	7.11066	3.42592	1.92981	1.85679	3.78516	3.8943	4.43197	1.09132
TCGA-DD-A4NA	1008	0	4.5684	6.12238	2.38058	3.89227	3.56803	3.83409	2.61598	1.47124	3.72734	5.58337	6.84645	5.24529	5.47772	7.40529	3.64522	4.55656	5.65548	1.73443
TCGA-RC-A7SH	468	0	0.784956	4.84058	1.99571	3.69184	2.50363	2.55121	0.547741	1.33366	2.18193	1.98675	5.76048	3.04663	3.06017	3.84013	1.41646	1.86239	4.54306	0.422861
TCGA-WJ-A86L	345	0	1.04666	4.38949	1.36168	2.30678	1.83486	1.87792	0.770175	1.38264	2.83574	4.93595	6.78651	3.58553	2.23209	3.92941	2.50788	3.15926	4.44407	3.33608
TCGA-DD-AA3A	410	1	4.76107	5.02242	2.00607	5.57156	4.02289	4.04171	0.475628	0.853057	4.09909	4.62859	6.45571	5.03632	4.62284	4.11578	3.46857	3.93898	5.06088	0.59023
TCGA-CC-A7IE	217	1	0.58768	3.47023	2.35386	4.44592	2.96574	3.06304	1.82309	2.03644	2.98384	4.42686	5.75422	2.99331	2.77218	4.05754	3.04839	3.73833	3.93137	1.68816
TCGA-DD-AAVS	1823	0	0.612877	4.31588	2.62303	2.35445	2.3308	2.43701	1.33986	1.76571	1.83908	2.62976	6.67323	2.65986	1.61295	3.66973	2.67107	2.96104	4.0898	1.0672
TCGA-DD-AAE7	644	0	0.928681	3.20035	2.8054	2.53921	2.17319	2.31024	1.23343	2.3406	2.51172	1.96629	6.03512	3.02727	2.65865	2.44365	2.65135	3.13498	3.18723	1.31157
TCGA-BC-A3KG	680	0	1.84	3.56802	2.28589	1.96052	1.49031	1.75453	2.16508	1.5307	1.48109	2.84038	5.63032	4.15277	2.2127	3.7781	1.35108	2.44634	3.79126	1.05783
TCGA-DD-AAVR	2513	0	0.963328	3.72967	3.75823	3.60837	3.2721	3.49762	1.96229	3.84493	2.62636	3.70597	6.72173	3.16486	2.66003	0.780175	3.73665	3.87662	3.67124	1.88811
TCGA-CC-A7II	399	0	1.03007	3.53593	2.20255	5.65968	2.66741	3.09089	1.51017	0.854588	1.5351	2.83676	6.04527	3.35551	3.71268	4.03356	2.63487	2.43498	2.15904	1.24158
TCGA-DD-AACN	1302	0	1.89307	5.22162	3.04248	3.62847	3.23417	3.35113	1.2934	1.73804	3.39794	5.44506	6.28843	3.18589	3.93966	3.41228	3.25876	3.74876	5.35526	1.52524
TCGA-2Y-A9GX	2442	0	1.47082	4.45429	3.25277	3.82879	3.69386	4.05274	2.82471	3.29299	3.12978	5.06111	6.44716	3.2316	3.7184	3.51303	4.21182	4.53964	4.56163	2.33341
TCGA-CC-A3MA	303	1	3.38925	5.45455	3.5829	4.62593	4.31054	4.33224	1.55295	1.19096	3.66808	3.94598	6.57374	5.85701	3.62827	5.20441	4.1003	3.30214	4.65899	1.10264
TCGA-DD-AACQ	432	1	0.733236	3.77048	1.93625	2.98436	1.42077	1.40604	0.428152	0.717467	2.95426	2.84533	6.32313	3.7552	1.3746	3.00662	1.2793	2.8765	4.01505	0.384304
TCGA-RC-A7SF	579	0	0.347355	3.3519	1.29366	1.89344	1.46383	1.85949	0.809108	1.62742	2.72657	3.04928	5.51259	2.81901	2.66101	2.62072	1.19451	2.62605	3.42474	0.7664
TCGA-DD-AADW	587	0	2.1797	5.33497	3.19737	2.78386	2.49764	2.65179	1.1539	1.4975	3.02335	4.26333	6.86944	3.19824	2.31421	4.26127	2.635	2.81328	5.2979	1.03112
TCGA-ZP-A9CZ	706	0	1.77513	3.93005	2.86647	3.64126	3.01292	3.36002	2.70021	1.81554	2.10674	2.85583	6.71187	2.87863	1.76162	3.04624	3.47682	3.67905	3.48034	1.84195
TCGA-KR-A7K0	65	1	0.572006	4.67127	2.82282	3.16292	2.28265	3.78153	1.19636	1.27161	2.20957	4.73045	6.66819	2.80575	2.68887	1.61042	2.49434	3.36966	4.58965	1.1795
TCGA-ED-A8O5	406	0	0.644339	3.20163	3.43393	2.3039	1.6097	1.86051	0.583324	1.76879	2.02824	2.51185	6.03108	2.19665	2.24627	2.043	1.50805	1.81146	3.28319	0.798743
TCGA-CC-A9FS	211	0	0.491093	3.06054	2.18278	2.10272	1.80464	1.79161	0.884711	1.38637	1.93514	3.58414	6.12693	4.15879	1.46597	1.59751	1.9605	3.16572	2.97675	1.41488
TCGA-UB-A7MB	601	0	1.49475	4.06512	2.24977	2.43096	1.33941	1.52422	1.38032	1.16812	2.47762	2.3391	6.45856	2.94776	1.96486	3.2291	1.37746	2.15472	3.99788	1.55091
TCGA-ED-A627	423	0	2.13249	4.76923	3.32378	4.12844	3.96125	4.319	2.32653	3.65096	3.16495	5.12082	6.78377	3.90293	4.29041	4.0914	4.52291	5.12556	5.09243	2.2954
TCGA-XR-A8TE	925	0	0.688051	4.00589	2.17958	2.59844	1.35122	3.13181	0.751513	1.76006	1.14817	3.19679	6.83262	2.582	3.48971	1.56898	2.10669	3.23377	4.23935	0.626363
TCGA-G3-A7M7	361	0	0.348256	3.58963	2.21673	1.74115	1.66141	4.33799	0.762865	0.808107	2.35957	4.01532	5.96338	2.69013	2.84171	2.31939	1.69694	2.32536	3.58011	0.591526
TCGA-G3-AAUZ	480	0	0.463924	3.20384	2.53228	3.17308	2.79226	2.93658	1.22918	2.39128	2.52977	1.9214	6.83393	2.831	2.39428	1.54664	3.04281	3.10297	3.00775	1.1619
TCGA-RC-A7SK	472	0	0.481469	3.75373	2.31451	3.04381	2.68076	2.711	0.408765	0.821423	2.3598	2.21828	6.63786	2.64686	2.33884	2.63896	1.34217	1.80606	3.06721	0.561415
TCGA-DD-AACI	1618	0	0.723053	4.42814	2.97296	4.41098	3.85545	4.13847	2.6288	3.51835	3.11543	3.28731	6.73729	3.97799	1.8568	2.29147	3.4541	3.97112	4.44394	1.89053
TCGA-DD-A4NH	917	0	1.61864	5.77888	2.05903	4.84095	3.29804	3.70502	3.65855	1.84699	3.10521	7.41967	7.09565	4.25828	2.75112	4.29308	2.96082	3.95118	5.60478	1.90418
TCGA-WX-AA46	756	0	0.770883	3.92848	3.26968	2.49234	1.75916	1.67682	0.86348	1.30137	1.84153	3.1202	5.20745	1.83332	3.93125	2.09702	2.50876	3.13353	3.92714	2.21627
TCGA-DD-A4NQ	373	1	0.864176	4.83893	1.34707	4.17935	3.41492	5.2141	1.84431	1.36772	2.35679	6.75579	6.84678	2.92302	2.83185	3.36176	2.80624	4.71179	5.15919	1.83432
TCGA-G3-A5SM	520	0	0.752941	4.90339	3.41535	3.64278	3.56172	3.63062	1.76366	1.49426	2.4811	4.89214	6.6196	3.17257	2.50906	2.51883	2.7788	3.03794	4.87701	1.82072
TCGA-MI-A75E	507	0	0.829473	4.41968	2.84719	3.08804	2.76515	3.52941	1.20522	2.65587	2.77378	4.85387	6.31504	3.23092	3.0654	1.54668	2.90848	3.27753	4.39686	1.30831
TCGA-CC-5262	103	1	1.1747	4.84247	3.53187	4.63829	3.56007	3.74798	2.08292	1.89293	3.02558	5.39048	7.52027	2.7897	1.95757	2.75813	3.15405	3.91144	4.88374	1.78209
TCGA-2Y-A9GY	757	1	0.524961	4.84765	1.46873	5.61605	4.14831	4.11306	3.58703	3.24667	3.65782	5.00661	8.08261	2.62729	4.45239	4.09176	3.9354	4.68553	5.09508	2.24598
TCGA-DD-AAW0	2015	0	1.1013	4.07471	2.72056	3.68312	3.2179	3.34165	2.23656	1.97308	3.00533	5.1577	6.66696	3.60007	3.52667	2.85882	3.52394	4.10775	4.30739	2.63363
TCGA-G3-A3CI	180	0	0.458377	3.15522	1.93339	3.39972	3.26603	3.17436	3.47883	1.51645	2.64465	2.82058	5.76546	2.09922	2.91385	2.49974	2.9773	3.92023	3.98853	1.32826
TCGA-DD-AAVV	2455	0	1.29024	4.74587	3.52101	5.24374	3.80681	4.02315	2.24987	2.44186	3.21092	5.50315	7.45754	4.72477	1.89889	2.83767	3.55432	4.47067	5.04895	1.8883
TCGA-DD-A39Y	171	1	0.550941	3.79219	1.21013	5.02108	2.45244	3.1314	1.16054	0.706016	3.13496	5.68486	7.00704	2.7625	3.48892	3.11066	2.46106	4.07939	4.33733	0.680548
TCGA-DD-AAD1	564	0	1.89329	4.7748	3.57191	3.94865	3.12292	3.79905	2.13283	3.57283	3.59746	6.6914	6.34016	3.94272	3.06762	1.94495	3.92602	4.35725	4.86313	2.66311
TCGA-G3-A3CK	585	0	0.239386	3.18997	2.15524	2.54084	2.40693	3.20025	1.47343	1.10484	2.03138	3.09833	6.49163	1.87573	1.06269	1.13208	2.99404	3.56535	3.36529	1.6413
TCGA-DD-AACA	2301	0	0.680781	3.81904	2.85348	1.72228	1.43403	2.85752	0.600373	0.760353	1.27481	2.27311	6.72848	2.08021	1.48452	2.86347	1.49626	1.95531	3.4768	1.16428
TCGA-5C-A9VH	322	0	1.39895	4.49268	3.8425	3.17429	2.78589	2.92847	0.933543	1.75658	2.30615	2.84119	6.34687	3.68798	2.54468	2.73619	2.20331	2.68287	3.86023	0.702119
TCGA-DD-AADR	2028	0	0.36219	3.47879	2.70088	2.81413	2.31245	2.42291	1.12277	2.65152	2.7911	2.44363	5.91964	2.37582	0.79415	3.25593	1.75698	2.31969	2.44259	1.46807
TCGA-DD-A4NR	9	1	0.81315	5.39056	2.87735	5.01808	4.75503	4.85059	4.08384	3.52594	3.78732	6.01388	7.23498	2.99404	2.61874	2.45083	4.30056	4.63309	5.348	3.49537
TCGA-DD-AAC9	347	0	0.678645	3.42886	2.90663	3.00235	2.65466	3.25532	1.72926	2.22402	2.01873	3.46499	6.27761	2.6051	1.49379	1.44702	2.94365	3.0896	3.37111	1.50049
TCGA-CC-5259	250	0	0.236642	4.11848	1.11611	2.82509	1.84002	2.04672	0.669275	1.53312	1.95062	1.3344	5.09309	3.70248	1.19562	2.93562	1.03171	2.21928	3.94882	0.272126
TCGA-EP-A2KA	627	1	1.40316	4.29197	1.54451	5.05819	4.61522	4.58007	1.76195	2.56407	4.93536	4.98907	6.09807	3.63266	3.27496	2.28388	2.82397	3.62057	4.06329	1.28679
TCGA-DD-AAD3	1295	0	0.991373	3.90832	3.18279	3.1033	3.04866	3.25776	1.31604	1.95567	2.45495	4.60021	6.76542	3.31988	3.6483	3.36353	3.33782	3.53228	3.97517	0.898578
TCGA-DD-AACS	1804	0	1.49518	3.74924	2.21502	2.85404	1.27851	1.28738	0.603485	0.591917	2.02903	4.12007	7.11478	2.91611	3.12309	3.66677	1.36282	2.18772	3.24519	0.6419
TCGA-BD-A3ER	1115	0	0.816623	4.25825	3.10127	3.46528	2.8761	3.26716	1.60191	1.02589	2.96489	6.49972	6.17282	2.89021	2.271	2.87245	2.74588	3.65716	4.52725	1.59392
TCGA-GJ-A6C0	31	1	1.37268	5.35395	1.93687	3.67459	3.10958	4.23715	2.924	1.65229	3.23262	5.98622	7.85338	3.43694	2.85079	3.5523	3.26467	4.39311	5.52135	3.89384
TCGA-2Y-A9GS	724	1	1.20519	4.56605	2.68778	4.12742	3.151	4.15971	2.24539	0.919086	3.36681	3.17792	7.6105	3.59157	3.27589	4.02076	3.78727	4.3031	4.62828	2.49738
TCGA-BC-A8YO	562	0	1.20827	4.41031	1.93066	3.54636	3.51576	3.4028	2.65367	2.04286	3.41421	4.28573	6.72575	4.82923	1.76591	4.6329	4.26568	4.98001	4.90626	2.07929
TCGA-CC-A9FW	248	0	0.734485	4.55971	1.13398	2.11167	1.83913	2.8715	1.19446	1.4945	1.23545	3.13683	6.9824	2.34891	1.76993	3.79236	2.00293	2.94914	4.5112	1.04785
TCGA-DD-A1ED	2301	0	0.540582	4.29	2.371	2.29334	2.02461	3.50403	1.42759	2.68121	1.74266	4.14392	5.47155	2.53745	2.44641	1.52401	3.23013	3.77038	4.36748	2.1276
TCGA-G3-AAV2	372	0	0.476025	4.05069	3.15964	1.82159	1.6644	2.47838	0.951559	0.813464	1.25036	2.7392	6.69043	3.30591	1.89114	0.829986	2.38754	3.07209	3.72213	1.01297
TCGA-DD-AADY	555	0	0.501081	4.59558	2.81206	2.73045	1.3793	1.46746	0.602432	0.722902	2.57604	3.70209	6.29556	4.6195	1.69413	2.66163	1.76909	2.21833	4.44102	0.67045
TCGA-CC-5263	129	1	3.38052	5.35546	2.03654	4.24337	3.32855	3.39476	2.05411	0.752745	3.32803	4.92842	8.55933	6.17092	3.596	5.84018	3.99118	5.70288	6.06601	2.29159
TCGA-DD-AADP	458	0	0.762936	4.22475	2.93484	2.50633	2.37487	2.5266	1.08806	1.83764	1.95793	5.25765	6.54307	2.857	1.36658	3.14862	2.06467	2.53508	4.10907	0.998195
TCGA-BC-A69I	387	0	0.415194	3.82261	3.0407	2.75259	1.99244	2.90742	0.948854	1.19566	1.67814	4.44321	6.41119	2.73647	2.64933	0.728375	2.47467	2.81412	3.68923	1.32918
TCGA-DD-A4NO	2245	0	0.718245	3.25177	2.74281	3.13504	1.5327	1.98591	0.981656	1.87637	2.33874	4.59982	6.24322	2.89412	2.98441	2.82299	2.54624	3.25633	3.38358	0.985673
TCGA-LG-A9QC	425	0	0.416326	4.391	2.97229	1.97606	1.57882	3.50644	0.670759	0.860107	3.58978	2.97076	6.19504	3.22737	2.70452	0.69913	1.253	2.33126	4.34001	0.851408
TCGA-DD-AACV	1531	0	0.60957	2.95505	1.56154	1.32702	1.08608	1.36494	0.465324	1.20316	2.12297	1.71229	6.93043	2.44382	1.45747	3.06592	1.14354	1.42028	1.9491	2.16022
TCGA-CC-5264	102	1	1.92403	4.72968	1.80795	3.19324	2.18322	3.22962	1.39407	0.990952	3.35119	4.04544	7.60327	4.23357	0.811116	4.42067	2.59892	3.37418	4.54219	1.28612
TCGA-DD-AACL	107	1	1.14459	5.2237	2.01523	4.72657	4.23856	4.77781	3.06259	2.21053	3.47372	6.11892	7.50637	3.58607	3.52066	2.29254	3.95954	5.59968	5.85644	2.69603
TCGA-CC-A7IG	299	1	1.82263	4.54076	2.12581	6.19126	3.72165	3.94688	1.73107	1.30599	3.05151	4.094	8.79266	4.52307	3.23778	3.43224	2.7829	4.43953	4.93305	0.697048
TCGA-DD-AAE9	722	0	0.178504	3.97784	1.35309	1.7286	1.6433	3.95664	1.07538	0.856996	0.777066	2.86599	6.69684	4.01916	0.912292	1.39886	2.65828	3.46265	4.07409	0.58853
TCGA-DD-AAVP	2752	0	0.416531	4.36114	3.1186	2.16147	1.95298	2.74055	0.713404	0.994354	1.21528	1.59214	6.62729	2.77889	1.68428	0.797911	2.09655	3.06963	4.2531	0.770139
TCGA-G3-AAV5	354	0	0.219808	3.22123	1.54585	1.93158	1.6393	2.66006	1.10577	1.41593	2.92903	3.28498	6.80402	3.27873	4.81004	0.837703	2.73305	3.74698	3.63002	0.899225
TCGA-ZS-A9CF	2412	0	0.558755	3.4567	2.77806	1.91986	1.62032	2.01932	0.945545	2.1476	1.86861	4.20181	5.91863	2.94037	2.65616	2.94112	2.2086	2.48375	3.14457	1.85147
TCGA-NI-A8LF	799	0	0.543367	3.79339	3.10858	2.44056	1.81998	2.19949	0.768878	1.23338	2.35172	1.7156	5.90544	3.28314	2.75154	2.48106	1.7912	2.47536	3.78265	0.916519
TCGA-FV-A496	10	0	0.574225	4.01588	1.86497	1.84973	0.806236	1.02197	0.230615	0.51884	2.38127	3.04709	6.12103	2.10148	2.99918	3.57334	1.03306	1.07972	3.78767	0.276301
TCGA-CC-A3MB	315	1	0.704002	4.99752	2.16196	4.37318	2.61373	2.60908	1.11408	1.06492	4.42292	3.63113	6.7397	4.04985	1.68509	3.68704	2.32251	3.07563	4.88754	1.17097
TCGA-CC-A7IF	649	1	0.806848	3.21273	2.17411	2.76977	1.68947	1.70283	0.57301	1.43327	2.27375	1.55517	6.45465	2.88435	1.6527	2.53444	2.03262	2.4783	2.65934	0.736404
TCGA-ZS-A9CD	1386	1	0.665272	4.5058	3.04864	3.10302	2.21795	3.4082	1.24024	1.98475	3.57259	5.45698	6.72884	3.98298	3.7198	2.5461	2.92382	3.36821	4.64626	0.702558
TCGA-G3-A25S	416	1	0.783257	4.33766	1.58585	5.2682	2.5684	2.44416	1.45925	1.71954	3.60559	3.77175	7.02227	3.27657	3.0473	1.68738	2.9547	3.66053	4.36236	1.10061
TCGA-BC-A217	1397	1	0.991827	4.26946	1.27216	3.52798	2.86118	3.04946	1.80932	2.53588	2.87197	3.41151	7.83517	2.94872	2.01345	3.16309	3.29391	3.4613	3.96556	1.37829
TCGA-DD-AAW2	1855	0	0.356077	3.40329	3.43759	1.64072	1.36284	1.6988	0.515044	0.569973	1.792	2.02824	6.06871	2.73693	2.33542	1.71373	1.6351	2.20338	2.28373	0.947047
TCGA-2Y-A9H8	633	1	1.08302	4.27284	2.02802	2.92693	2.52086	2.71589	2.01843	1.88042	1.62355	4.14557	7.05241	3.72162	2.30844	2.52828	2.38585	2.7481	4.21626	1.4277
TCGA-G3-A7M6	632	0	4.6114	5.87459	3.49144	6.7141	2.59148	3.0191	1.18085	2.56562	2.82404	4.73012	8.16299	3.20487	4.64727	5.07065	3.06771	3.90256	5.8006	1.21268
TCGA-FV-A2QQ	729	0	0.62753	4.20386	2.99695	3.64955	2.76155	2.8495	1.65678	1.76213	2.47117	3.90842	6.14199	3.22725	2.01943	2.34377	3.17018	3.60127	4.21656	1.44869
TCGA-ZP-A9D4	395	0	0.45257	3.92058	2.23091	1.46735	1.46947	1.92977	0.933895	0.504108	1.1241	4.18013	6.28797	3.11114	1.8761	2.51086	2.13801	3.31323	4.16118	1.56433
TCGA-LG-A9QD	366	0	0.369056	4.38988	1.38338	1.92221	1.39215	2.58099	0.741432	1.35542	2.88787	3.99011	5.57487	2.1527	2.49143	2.30671	1.73037	2.89992	4.43494	0.740125
TCGA-RC-A6M4	22	0	0.253662	2.85323	1.53877	1.31967	1.1873	1.3956	0.527478	0.275454	1.51241	1.8508	6.41361	2.20256	2.66365	1.32311	1.52809	2.33372	2.7164	0.511164
TCGA-ED-A7XP	400	0	1.17408	4.09557	2.98156	2.92795	2.50305	2.7297	1.63755	1.67893	1.88889	3.45242	6.40738	3.45976	2.31719	2.87875	3.0315	3.82824	4.15523	1.77015
TCGA-2Y-A9HA	36	1	0.4274	3.57662	2.68879	2.6618	1.89658	4.67799	0.921097	1.02315	2.05412	2.48306	6.68379	2.98003	1.93323	2.72593	2.50614	3.10823	3.64748	1.75144
TCGA-DD-AAE2	638	0	0.972859	4.37301	3.17241	2.76073	2.61076	2.79641	1.56898	1.55711	2.13616	4.74462	6.33278	3.26442	2.13786	2.46731	3.07261	3.41762	4.35795	2.05948
TCGA-DD-AADF	115	1	0.35229	4.21028	1.46803	1.93797	1.77598	1.79026	0.534695	0.807628	3.32542	2.71786	5.82047	2.24687	0.65471	0.661743	1.03022	1.61654	3.96644	0.688919
TCGA-DD-AACW	1424	0	0.671015	3.66951	2.59551	2.26096	1.96692	2.01509	0.969458	2.47372	1.35044	2.89405	5.98296	2.74309	1.34298	2.44653	2.28306	2.19438	3.17804	1.68315
TCGA-MI-A75I	630	0	0.630147	3.88765	2.04408	3.40539	2.26783	2.38408	0.89761	1.03362	2.30703	4.7819	8.10573	3.02774	2.92388	2.3832	2.4499	3.46924	3.82136	1.01437
TCGA-2Y-A9H1	1229	1	0.177842	2.76378	2.2233	3.38949	2.09103	3.4519	0.985043	1.87411	1.97312	1.89294	6.00696	2.53831	1.83273	1.12868	2.38719	2.70655	2.86646	0.595045
TCGA-CC-A8HU	344	1	1.52163	4.09232	1.85096	3.73005	1.94844	2.69975	1.28052	1.56711	3.47958	2.29155	6.80703	4.30626	1.86927	3.95452	2.10371	2.79872	3.87363	1.00868
TCGA-DD-AAD2	658	0	0.945181	4.17113	3.12971	3.4173	3.2075	3.36635	2.20895	2.15943	2.70345	4.05115	6.48816	3.17814	2.1762	2.52425	3.23685	3.66268	4.13451	1.86195
TCGA-G3-A5SL	621	0	0.287418	3.96183	2.66072	1.88103	1.21115	2.05421	0.62811	1.01172	1.50157	2.35943	6.26262	1.95027	2.14322	1.68086	1.69654	2.31434	3.21714	0.660491
TCGA-CC-A1HT	101	1	2.82655	5.91148	2.88154	5.79392	5.1961	5.11155	4.28155	2.29564	5.45343	6.02931	7.77553	4.58583	5.36952	5.70517	5.78182	6.28001	6.42338	3.67982
TCGA-2Y-A9GV	2532	1	0.392091	5.02286	2.85742	2.86166	2.72956	3.55552	2.48646	1.93028	2.83068	4.64681	6.12308	2.6436	2.02968	3.35902	3.69483	4.47734	5.26108	2.93968
TCGA-ED-A7XO	427	0	0.844983	3.65092	2.56221	2.89697	2.50405	3.28881	1.3121	2.3283	1.98695	3.13777	6.88721	3.4015	3.08063	2.44678	3.39766	3.50873	3.6693	1.75943
TCGA-CC-A5UC	347	1	0.920329	3.26804	3.437	3.75576	3.00851	3.10899	1.51378	1.7086	2.7428	4.35002	5.83998	2.70839	3.39482	2.62166	2.27296	3.09081	3.55661	1.39785
TCGA-G3-AAV1	359	1	0.505176	3.37596	2.84399	2.33383	2.11523	2.46419	1.1705	1.06928	1.4741	2.43937	6.12545	2.26041	1.62917	3.18626	2.29967	3.386	3.60495	1.42069
TCGA-O8-A75V	538	0	0.474086	3.64904	3.02855	3.5348	3.36103	4.40097	1.85564	2.14584	2.28843	4.34755	7.5576	3.14146	2.11775	2.69518	3.50347	4.01951	3.9159	1.5352
TCGA-ZP-A9CY	782	0	0.957028	4.33475	2.43824	2.8958	2.88385	3.3613	1.61014	1.16375	1.78658	4.16064	6.1768	2.74565	2.33098	2.94256	2.7453	3.27967	4.32039	2.07418
TCGA-G3-A7M8	430	0	1.06101	4.0551	2.37017	2.51423	2.43024	2.38792	1.26542	0.579844	1.89179	2.69463	5.80991	2.41357	2.89357	1.85433	2.55407	3.16706	4.12036	1.94054
TCGA-DD-AAE0	555	0	3.8895	5.84562	2.14152	6.09535	2.97984	3.00765	1.28135	1.47606	1.82523	3.64536	7.00999	2.77025	2.82319	3.73398	2.44363	2.64392	5.73682	0.899373
TCGA-ED-A7PY	390	0	0.653099	4.06178	2.03826	1.76084	1.4119	1.50711	0.453495	1.00496	1.0879	1.3564	6.00062	2.58118	1.52797	2.79325	1.57964	2.24995	3.77766	0.457058
TCGA-EP-A2KC	19	1	0.484785	3.65311	2.60047	2.79326	2.68677	3.44967	1.65762	1.21123	2.11508	3.16579	7.25973	2.50958	1.85793	2.58267	2.19431	3.15831	3.76393	1.10661
TCGA-CC-A7IH	365	0	0.845908	2.94378	2.86107	1.66989	1.4592	1.91725	0.420781	0.814868	1.18288	2.16063	6.70073	3.5895	1.61075	0.790794	1.58382	2.78597	2.95838	1.11278
TCGA-FV-A495	1	0	1.00023	3.72363	3.46781	4.02951	3.71633	3.81627	1.81208	3.59934	2.59649	2.55304	7.42432	3.4655	2.17913	1.52798	3.71351	3.461	3.5633	1.17591
TCGA-DD-AAEH	784	0	0.492684	4.43485	3.08707	2.69481	2.49269	2.84727	1.27157	2.82718	2.02845	3.30556	5.85211	2.35926	2.25247	0.46793	2.78187	3.39331	4.35032	1.5386
TCGA-DD-AAEE	810	0	0.564917	3.59898	2.71231	2.37806	2.32537	2.36133	0.637913	0.817233	1.88287	2.0369	7.13627	2.78541	2.12564	2.76236	1.83159	2.38697	3.34082	0.980979
TCGA-ZP-A9D0	1091	0	0.794353	3.58417	2.38184	2.01044	1.78466	1.85826	0.678516	0.495516	1.62239	2.20229	6.06529	2.09338	2.67962	0.590623	2.13092	2.48828	3.39799	0.991445
TCGA-2Y-A9H6	357	0	1.25613	3.37796	3.37817	3.36485	2.81909	3.10488	1.77899	2.98246	2.42281	2.98838	6.39974	3.35819	2.21359	0.644409	3.53852	3.48003	3.40844	1.45329
TCGA-2Y-A9GW	1271	1	0.94158	4.2859	2.77801	3.83624	3.51615	5.26642	3.12853	2.13819	2.69789	5.25473	6.78169	3.69702	2.58069	2.65032	3.65458	4.41734	4.81183	2.17805
TCGA-DD-A73D	693	0	0.128348	1.89179	1.5624	1.09678	0.779394	0.744385	0.313025	0.257179	1.93583	1.72611	6.37088	1.52827	2.02991	0.851009	0.518083	1.3683	1.76279	0.477144
TCGA-DD-A115	2542	1	1.328	3.80745	3.06497	2.148	1.92261	2.19828	1.118	1.49272	2.28974	4.12061	6.5302	2.87912	3.0186	2.6204	3.41296	2.98093	3.45675	1.27012
TCGA-XR-A8TF	693	1	0.272771	3.34414	2.09977	1.88784	1.54418	1.47397	0.932245	0.814811	1.31196	1.98881	5.85446	2.0451	0.787188	2.179	1.55023	1.78048	2.75717	0.677173
TCGA-DD-A4NI	816	0	0.488369	4.05872	2.30735	2.30797	2.20308	2.53577	1.30711	1.58245	1.64242	3.26173	5.21224	2.02446	2.55554	2.15779	2.73824	3.24807	3.85125	2.16816
TCGA-G3-AAV3	412	0	0.424772	3.68163	2.50942	3.33691	3.10154	3.49555	2.28192	2.23239	1.79948	3.2043	6.90261	3.14043	1.38849	1.18797	3.14752	3.88691	4.02323	1.60803
TCGA-UB-A7MA	848	0	1.65329	5.06424	2.35453	3.46471	2.83054	3.47554	0.95635	1.70604	3.07689	5.22893	7.69893	3.2955	1.60565	4.28759	2.57133	2.96933	4.77617	0.785355
TCGA-UB-A7MF	214	1	1.3769	3.80169	2.61055	4.16849	3.74249	3.6508	2.19081	2.45706	3.69533	4.84853	6.57804	2.89651	1.09898	1.99398	4.00094	4.7404	4.20138	1.80235
TCGA-BC-A112	153	1	2.91131	4.91117	3.05257	6.5047	5.4093	5.3992	2.21747	0.59301	2.76147	5.79317	7.25783	4.86505	4.44925	5.10498	3.31286	3.75796	4.73375	1.95479
TCGA-BC-A5W4	547	1	0.862215	5.01951	0.557646	1.92936	1.99281	4.94066	0.455569	0.500293	1.02047	2.03873	6.5591	4.05363	2.54298	2.18753	0.913407	1.58252	4.55977	0.417796
TCGA-CC-A123	219	0	0.132202	3.1548	1.93511	3.85811	2.14212	2.10844	0.932431	2.12192	2.0887	1.69178	6.56889	1.40921	0.500067	2.5262	1.98486	2.43703	3.18868	0.638456
TCGA-WQ-A9G7	30	0	2.53797	4.31242	1.22221	4.90254	2.3319	2.40358	0.977708	0.948152	1.87043	2.3794	6.53386	3.71571	3.57149	3.06027	2.03099	2.50802	4.12107	0.604173
TCGA-ED-A66X	406	0	1.40691	4.66106	3.29066	4.05728	3.73662	3.70252	3.19149	1.62244	2.65189	3.4726	7.45058	3.00183	2.16862	3.09062	3.63901	3.80661	4.83125	2.59441
TCGA-DD-A1EK	558	1	0.879085	4.28327	2.39137	2.95049	2.88963	4.07137	2.25218	1.40857	2.55363	5.60701	7.1698	3.13181	3.18237	2.77188	4.76078	4.14665	4.51579	3.91526
TCGA-DD-AADM	12	1	0.419925	2.95601	2.44768	2.73644	2.269	2.25699	1.17903	1.22144	2.49566	2.27436	6.27548	2.29554	0.936731	1.71173	2.32708	2.43521	2.53436	0.614306
TCGA-MR-A8JO	330	0	1.28354	4.01962	4.38641	3.81567	3.37613	4.26943	2.06103	3.24282	3.01741	3.14287	6.20477	3.82251	3.22282	0.817495	3.72069	3.5368	3.99857	2.06961
TCGA-QA-A7B7	94	0	1.17863	3.57079	3.0516	2.09907	2.01576	2.02824	2.65416	1.56391	1.55503	3.94888	6.19498	2.92052	1.33144	3.30245	1.54012	2.58068	3.24462	1.86561
TCGA-CC-A8HT	140	1	1.39726	4.75212	1.5458	5.18562	4.09619	4.15758	2.34458	1.87882	3.00106	5.28447	6.53148	3.94665	3.08572	3.14884	3.72901	4.56979	5.13591	2.29678
TCGA-FV-A4ZP	2486	1	0.277558	4.53758	1.80919	5.46915	4.53008	4.48646	2.01545	1.01936	2.85256	2.3417	7.55029	3.5927	2.62076	2.21907	3.14787	3.09033	4.42656	0.989425
TCGA-DD-A4NJ	928	0	0.795382	4.6822	3.04006	3.32231	2.99944	3.47476	2.26184	2.07085	3.76133	4.51012	7.31517	2.97464	2.86166	3.62415	3.7131	4.62893	5.00388	1.88815
TCGA-CC-5258	129	1	0.561779	3.72383	2.5063	4.5723	2.38714	2.67386	1.47965	1.45139	3.4989	5.03827	5.77625	3.17949	3.39383	3.64693	2.95762	4.23709	4.4787	1.8749
TCGA-EP-A2KB	596	1	0.238959	2.4257	1.81676	2.41609	1.76318	1.72658	0.712202	1.24395	2.13331	2.67849	6.36694	2.02995	1.82775	2.51353	1.26276	1.61264	1.6905	1.03702
TCGA-G3-A25X	1779	0	1.59829	5.01127	3.00467	5.23562	4.26436	5.05512	2.79236	2.38424	4.02225	5.17472	7.7378	4.40876	2.76601	3.95403	4.07916	3.82135	4.25066	1.72824
TCGA-CC-A5UD	304	1	2.30284	5.37858	2.81818	6.62819	2.98819	5.15136	1.38362	0.775749	4.1561	3.39087	8.21736	3.67313	3.40094	3.2034	2.72918	4.12689	5.54166	0.814578
TCGA-DD-AACB	2324	0	0.417185	4.16354	2.2371	4.57076	3.16919	3.2363	2.74524	2.40762	1.86821	3.16161	7.30639	2.95145	1.86828	0.897621	3.64153	4.36517	3.93655	1.81539
TCGA-DD-AAE4	608	0	0.501455	3.44781	3.40191	3.39231	3.21743	3.36556	1.67221	3.85474	2.38156	2.17272	6.08741	2.38014	1.16803	1.35378	3.31248	3.16119	2.98539	1.71304
TCGA-CC-A3M9	300	1	2.87222	5.69592	3.07494	7.12942	5.61467	6.60543	5.41665	2.61818	3.27645	6.36102	8.19442	4.97649	3.27126	3.48037	6.3449	7.35149	6.89352	3.89807
TCGA-CC-A7IL	278	1	0.060158	2.90495	1.54809	1.27567	1.16959	1.17325	0.484654	0.407659	1.77951	2.18913	7.51939	1.75233	3.12569	2.37683	0.643044	1.27058	2.3938	0.429028
TCGA-UB-AA0U	327	0	1.56673	4.85412	2.80957	3.13856	3.01815	3.23783	1.74198	2.31293	2.94079	4.59594	6.77341	3.4184	3.1487	3.57594	3.45339	4.13713	4.97656	2.23972
TCGA-ED-A4XI	819	0	1.71942	4.11107	3.31503	3.37092	3.07799	3.26784	1.87034	1.98239	2.23255	3.18522	6.64067	3.39047	2.89962	2.49322	3.80486	4.01766	4.10665	2.02461
TCGA-HP-A5MZ	91	1	1.11688	4.18007	3.71917	3.56595	3.32564	3.9138	2.4712	3.09045	2.93127	4.7795	6.34588	3.97632	1.97507	2.44942	4.05775	4.23722	4.28492	1.92275
TCGA-DD-AAVU	2202	0	0.137312	2.60886	1.45066	3.20671	1.89722	1.79653	1.11559	0.833516	2.19069	2.329	6.93475	1.82996	1.12278	1.4757	2.45659	2.81391	2.20207	0.759054
TCGA-DD-AAD6	672	0	0.145147	2.97342	0.751887	1.70478	1.71603	2.71644	0.828632	1.44442	1.00716	2.06249	5.95215	1.88544	3.5917	2.78545	1.25325	3.26862	3.79118	0.987614
TCGA-DD-A4NE	660	1	1.98173	3.60222	2.75302	3.20879	2.46583	2.65519	3.39352	0.567598	2.2632	3.43264	5.79185	3.67667	1.95197	3.06723	2.05958	2.0883	3.13064	0.712488
TCGA-DD-AADV	574	0	0.966836	3.68656	2.82916	2.39445	2.11455	3.31382	1.34363	1.4764	2.4273	2.82375	6.90165	3.18385	2.47911	2.45958	3.08289	3.24664	3.33039	1.44233
TCGA-DD-AACX	170	0	0.47296	2.83242	1.65456	2.76469	1.62411	2.30033	1.34829	0.62338	2.43367	4.91651	7.00819	1.59456	2.88744	2.48989	2.5103	3.80028	3.72053	1.10665
TCGA-DD-AACC	1685	1	0.891114	4.29068	2.53115	4.2703	4.35635	4.21147	3.33648	3.24661	2.83043	4.6549	6.84817	3.01324	1.80092	2.00795	4.08323	4.51824	4.30899	2.52726
TCGA-G3-A5SK	744	0	0.45065	4.13	1.32347	2.16693	2.26656	2.27192	1.07507	2.83764	1.82102	3.81413	5.49461	2.54761	2.69067	2.27117	2.06322	2.40437	3.7784	1.90691
TCGA-ZS-A9CE	1241	0	0.296531	3.31248	1.58107	2.26548	2.12185	2.9585	0.195943	0.709241	2.1899	2.72803	6.13776	3.37962	2.45345	2.62567	3.28142	2.01248	3.21628	0.601694
TCGA-DD-A73B	283	1	1.04079	4.05283	1.99325	1.14408	1.01078	1.01007	1.732	1.07264	1.361	2.45409	6.25809	2.50617	1.03326	2.79631	1.23881	1.93482	3.56138	1.17267
TCGA-RC-A7SB	588	0	0.508394	4.51425	1.64191	2.11851	1.80738	2.10713	0.992856	0.775582	1.80971	3.31442	6.49155	3.26533	3.20944	2.59719	3.62505	2.89143	4.2459	1.24656
TCGA-DD-AADN	898	0	0.0678532	4.28882	1.04928	5.10545	4.11085	3.81882	2.22033	2.34411	4.06433	2.52678	5.92876	1.28335	3.2151	1.45087	2.73295	3.20005	4.34456	1.60319
TCGA-CC-A5UE	272	1	0.4283	4.67477	1.21419	4.31278	2.95518	2.88078	1.53353	1.59407	3.50195	3.36324	7.35156	4.02537	2.40389	4.61592	2.27117	3.95193	4.68636	1.12101
TCGA-DD-AACZ	171	1	0.935981	4.39068	2.54918	4.96619	4.26424	4.09195	3.32918	2.94069	4.10324	6.47405	6.70304	2.82025	4.21321	3.93761	4.88178	5.38816	4.87757	2.59911
TCGA-DD-AAVQ	2728	0	1.05301	4.13839	2.8612	4.00829	3.77534	4.16492	2.75287	3.90582	2.7246	3.34245	7.19746	2.66626	1.83921	1.99919	3.6893	3.76542	3.98003	1.92237
TCGA-NI-A4U2	1791	1	0.517963	4.32482	2.95521	2.74658	2.64072	2.80112	0.868223	0.935336	1.65647	2.69892	5.49389	2.36848	1.8302	1.21423	1.76329	2.0331	4.14787	0.82877
TCGA-DD-A4NF	942	0	0.50684	4.03061	3.05862	1.64035	1.25976	2.03547	0.589075	0.349369	0.832498	2.4674	5.50261	2.87303	2.44479	1.27583	1.98735	2.54811	3.59837	1.38096
TCGA-DD-AAD0	137	0	0.228136	3.61978	1.14907	1.77387	1.74552	3.69671	0.89431	0.706504	0.918213	4.1364	7.3851	2.41713	0.870547	3.7056	0.996427	2.26861	3.48844	0.954852
TCGA-5C-AAPD	20	0	1.81155	4.3481	2.80807	5.03266	4.38077	4.56949	3.39897	1.79566	2.6764	4.30323	7.8491	5.37506	2.41873	1.85978	3.71747	4.17495	4.40487	2.19823
TCGA-HP-A5N0	752	1	1.62392	4.08568	4.31233	2.83503	2.32953	2.63566	1.17473	1.49237	2.17396	2.8935	6.28697	3.56269	3.74412	2.55799	3.15432	3.13025	3.9401	1.39108
TCGA-T1-A6J8	23	0	0.616068	4.29272	2.19644	4.38355	4.15944	4.32196	0.91663	1.10555	2.91419	3.73159	7.0983	3.52992	3.64068	3.19134	2.80971	3.4654	4.34906	0.888298
TCGA-XR-A8TC	1339	0	0.385737	4.1847	2.62127	1.83317	1.42729	1.59192	0.614209	1.3635	2.11039	3.14079	6.47953	2.92838	2.97628	4.07043	1.60896	2.06866	4.11341	0.91506
TCGA-DD-AACK	9	0	0.565642	4.16531	2.68059	2.21237	1.81573	4.42227	1.13219	1.04213	2.48941	4.85021	6.28486	2.57251	2.75117	3.04676	2.18321	3.09614	4.26202	1.16941
TCGA-MI-A75C	291	0	0.278767	3.84217	1.26018	4.02263	2.30087	2.40988	1.08343	2.31801	3.51196	3.42065	5.93074	4.11734	3.77813	1.29883	1.67857	3.27262	4.07551	0.898214
TCGA-DD-AACP	415	0	2.10081	3.93159	1.71996	5.11061	1.67388	1.91352	0.735427	1.39275	1.06217	1.65297	6.47188	2.31265	2.70186	3.46633	1.63451	2.73055	4.18168	0.920703
TCGA-DD-AACT	1562	0	0.611829	4.32758	2.30194	2.71079	2.54875	4.39236	1.24979	1.82144	2.74711	5.23844	6.1111	2.433	2.16477	2.30328	2.55735	3.27621	4.41979	1.36892
TCGA-DD-A73E	44	0	1.10735	3.76575	2.63329	1.35127	0.858329	2.90208	0.46574	0.343142	1.67921	1.39537	7.05326	3.43292	1.45276	2.21925	1.1072	1.80705	3.05318	0.337528
TCGA-BC-4072	1490	1	4.73752	5.58836	2.56148	3.89987	3.73807	3.79907	2.7835	1.99121	3.01357	4.64394	6.8387	2.9495	4.02615	3.99546	3.47547	4.31666	5.52617	2.06107
TCGA-BC-4073	849	0	1.81606	5.18469	2.32734	4.52991	4.18899	4.41657	3.21044	2.286	3.39293	6.01753	6.87139	3.71906	3.71845	4.63781	3.80077	4.22097	5.03281	3.02029
TCGA-XR-A8TG	898	0	0.795329	4.02644	2.21944	2.8479	1.97836	3.07408	1.43078	1.41702	2.87581	6.38644	6.27332	2.44458	4.31664	2.96518	2.43626	3.30791	3.99452	1.38046
TCGA-RC-A6M6	9	0	0.615621	3.60608	1.75561	3.47094	2.09588	2.2147	1.45206	0.679525	4.49526	5.17446	7.54789	2.64632	3.7079	4.35406	2.20643	2.98252	3.56367	0.75887
TCGA-BC-A69H	444	0	1.09689	4.38753	2.0171	4.70109	3.46001	3.5793	2.37079	2.05984	3.00416	3.86021	8.15619	3.2397	3.05433	2.55697	3.25362	3.71231	4.45098	1.14687
TCGA-DD-AAC8	16	1	0.461561	4.04972	2.60198	3.04579	2.4068	4.96967	1.71309	0.771027	1.56065	3.24989	7.14681	2.60405	1.36339	1.15879	3.33836	4.246	4.54862	1.39531
TCGA-DD-AADJ	1066	0	0.546074	3.7752	2.45916	2.42583	2.1255	2.12407	0.48249	1.70442	1.58246	2.3217	6.40954	2.40442	1.15677	2.34747	1.68854	1.7791	3.47135	0.55873
TCGA-2Y-A9H9	697	0	0.491235	4.26097	2.83603	2.20817	2.10445	2.35355	1.08881	1.15215	2.27354	3.36555	6.5458	1.97694	2.80389	2.43036	2.19621	2.43919	3.91929	0.938791
TCGA-ED-A5KG	854	0	1.7813	5.15271	4.23245	5.33385	5.11148	5.86435	3.76876	4.9197	3.49681	5.31862	7.35039	3.53824	2.85779	3.44574	5.1527	5.26174	5.05426	3.60876
TCGA-DD-AACO	1876	0	0.385246	3.71457	2.79628	3.16889	3.09797	3.08262	1.29815	2.86863	1.9805	1.05833	6.01192	2.34451	0.812621	3.19741	2.42815	2.89805	3.55548	1.04814
TCGA-G3-A25Z	655	0	0.47952	3.15613	2.53938	2.27471	2.15063	2.87396	1.36797	0.720064	2.86628	3.57011	6.66102	2.35853	3.35553	2.8347	2.64366	3.31384	3.40628	0.825671
TCGA-DD-A4NV	2398	0	0.969892	5.14632	3.09711	2.2053	1.92749	2.38508	1.14268	1.72234	1.87662	4.1323	5.63281	3.03463	1.9764	3.04236	2.91859	3.13366	5.09446	1.8009
TCGA-G3-AAV7	361	0	2.33914	5.84501	2.08975	5.94505	4.65413	5.45689	3.25978	1.03915	3.59731	6.69134	8.47933	5.86706	4.0624	4.78823	3.93151	6.55194	6.7681	2.55966
TCGA-2Y-A9H4	1452	0	0.543194	3.67882	3.09478	2.87315	2.2822	2.24066	1.5863	1.54445	2.59895	2.38155	6.40521	3.72419	2.74477	1.71287	4.36843	3.46184	3.64749	1.17162
TCGA-3K-AAZ8	396	0	0.384564	3.11509	1.38606	1.92872	1.6553	2.01091	0.755471	1.77069	2.26907	4.59428	6.78799	1.95594	1.80971	0.913323	2.00424	2.57743	3.13424	0.766929
TCGA-CC-5261	97	1	2.38444	5.59294	3.89542	4.83252	3.67019	4.15832	1.85397	2.76189	2.60892	4.66827	7.29238	3.95518	2.36837	4.31178	3.59149	3.90355	5.30735	2.09477
TCGA-ZP-A9D2	765	1	2.57666	5.65594	2.96519	5.5498	4.98278	5.02817	1.77901	1.63092	2.78956	5.64666	8.21133	4.21221	4.00771	5.21629	3.88619	4.19121	5.2348	1.67872
TCGA-2Y-A9H5	555	1	1.02156	3.61547	2.99805	2.7996	2.38306	2.65736	1.19553	2.01494	2.55436	2.79928	6.00049	3.14259	2.41038	4.01985	2.46907	2.6728	3.53871	1.07859
TCGA-G3-A25T	1553	0	3.11987	5.13805	2.60461	4.21608	4.17131	4.31838	1.89994	1.92345	2.73351	2.29398	7.2846	4.49987	2.51964	5.236	2.99876	3.34552	4.76924	1.08059
TCGA-DD-AAEA	575	0	0.510661	4.02973	1.3783	2.48773	2.59699	2.66885	1.62785	2.05382	2.31199	2.99858	6.23867	1.95642	1.18752	1.66254	2.61461	2.83644	4.03333	1.37689
TCGA-RG-A7D4	1098	0	0.476688	4.24232	1.62022	3.3508	3.20482	3.25268	2.18222	3.01578	2.40508	3.03185	7.12708	2.38035	1.77744	2.42896	2.92575	3.66869	4.13827	2.01737
TCGA-DD-AACD	381	1	0.233169	3.92292	2.59658	3.08174	2.77587	3.32335	1.41063	2.01767	2.46219	1.84057	5.47798	2.06904	0.900276	0.53092	3.17044	3.70197	3.62195	1.30563
TCGA-DD-AAD8	1219	0	0.917492	2.94748	1.72145	3.83237	2.60859	2.76311	0.999468	2.08137	2.48085	2.92999	6.03701	2.84217	2.13708	2.94054	1.47611	1.74034	2.5198	1.3953
TCGA-5R-AAAM	46	1	0.872268	4.84974	2.84671	3.31469	2.93084	3.64318	2.16336	1.98649	3.14256	4.18559	6.50611	2.9596	3.77256	2.27325	4.19815	4.57071	5.00155	2.6708
TCGA-EP-A3JL	303	0	0.722422	4.22111	2.99827	3.92779	3.25273	3.96668	2.48542	2.16055	2.60727	3.98203	6.69379	3.55878	2.29151	1.76646	3.58982	4.10533	4.43496	1.75756
TCGA-DD-A73G	3478	0	0.464589	3.31407	2.58183	4.4442	3.3361	3.20451	1.58944	0.972654	1.22011	1.25042	6.10809	2.36293	2.15197	0.567359	3.18312	3.02626	3.28962	0.797076
TCGA-G3-AAV4	27	1	0.355602	3.62694	2.67926	2.31298	2.12338	2.19514	0.805676	1.11422	1.60509	2.87075	6.5519	2.31746	2.86136	1.37255	2.25156	3.0195	3.93141	1.75784
TCGA-ED-A459	910	0	1.56751	5.03809	1.77169	5.02701	3.62994	6.02466	1.89422	1.09617	3.87246	5.87063	6.96127	4.51602	2.40025	3.69712	3.48113	5.03144	5.44962	1.59994
TCGA-DD-A73C	701	0	0.622845	4.44972	3.74833	1.85527	1.85804	2.07559	1.05888	1.21853	1.34455	3.45849	5.78696	2.53555	1.70746	2.85069	2.74646	3.02785	4.38381	1.90335
TCGA-MR-A520	229	0	0.447739	2.88035	1.52427	1.71774	2.36617	1.65189	1.30037	1.5633	1.80583	2.26897	5.73054	2.15371	1.37008	2.26949	1.77733	2.59971	3.11859	0.987761
TCGA-G3-A7M5	447	0	0.0990375	2.38059	1.53621	1.64565	1.55766	1.63013	0.646357	1.57381	2.31355	2.22822	6.22083	2.13932	1.62878	1.99457	3.34307	2.37782	1.9386	0.674206
TCGA-MI-A75G	698	0	0.319643	4.34492	2.05534	1.88607	1.24266	2.20699	0.462085	0.800422	2.20288	2.2973	5.15662	3.14672	3.09977	1.95665	1.13776	1.55591	4.17761	0.466226
TCGA-CC-A7IK	262	1	0.415773	2.35027	2.27119	3.7387	1.52291	2.02859	0.606673	0.513514	0.807949	1.3898	7.03507	2.11189	1.18244	2.88337	1.71347	2.25691	1.90072	1.17494
TCGA-G3-A5SJ	698	0	1.52386	4.74667	2.39516	4.55301	3.64848	4.24765	2.22027	2.39649	4.27719	5.12641	7.6643	4.30341	4.40513	4.56229	3.03689	3.66655	4.54348	1.51712
TCGA-DD-AADC	425	1	1.56151	3.9931	2.66097	3.09552	2.74976	2.80774	1.43578	1.41111	2.27752	2.3931	7.89156	3.24061	1.57293	3.898	2.16002	3.01594	3.91789	1.44398
TCGA-DD-A3A7	419	1	0.541944	2.86645	1.53385	4.73152	3.68804	3.79936	0.676132	1.35155	1.637	2.50017	6.56232	2.40873	1.8555	2.7164	2.00612	2.03988	2.68551	0.410145
TCGA-DD-AACE	2184	0	0.191561	4.01802	2.50162	2.23812	1.84737	2.0404	0.648938	0.347261	1.8651	3.30091	6.44923	1.52386	2.32732	0.13949	1.6104	2.38068	4.04537	1.12374
TCGA-2Y-A9H3	1516	0	0.676833	3.11577	4.10075	3.8528	3.60701	3.77771	2.19426	3.50558	1.82553	1.97481	6.99179	2.80183	2.11895	0.916334	3.34908	3.45021	3.20209	1.67565
TCGA-DD-A4NB	989	0	1.91695	4.25087	4.03671	3.08759	2.81885	3.6984	1.78289	3.17201	2.87031	3.75419	6.14881	3.90841	2.57781	0.743527	3.6571	4.02035	4.39638	1.71864
TCGA-G3-A5SI	768	1	0.949529	3.32298	2.16744	1.2153	0.959119	1.05073	0.511706	0.443406	1.4048	1.80059	6.35139	2.08841	0.719739	3.22592	0.982684	1.73624	2.90549	0.596081
TCGA-DD-AAE6	141	0	0.737751	3.68018	2.1031	1.84641	1.42422	1.41255	0.230688	0.433687	2.41211	2.85033	6.07965	2.03618	2.82137	1.02914	0.930895	2.5125	3.61488	0.484608
TCGA-DD-AACG	469	1	0.139173	4.64516	1.91997	3.99353	3.06132	3.08238	1.40002	3.05685	2.53295	2.21591	6.56593	1.56478	1.05663	2.80558	2.07761	3.05296	4.25661	1.29101
TCGA-5C-A9VG	328	0	0.982967	2.47496	3.13387	2.5761	2.23392	2.36927	1.1495	1.39013	0.91719	1.48296	5.73976	2.63363	3.30853	0.782652	2.45751	2.47756	2.60873	1.02094
TCGA-GJ-A3OU	879	0	1.48353	5.43039	4.15245	5.48296	5.46228	5.98957	5.07645	2.95401	3.38873	5.291	8.30578	3.98752	2.60736	3.15009	5.05474	5.3214	5.5875	4.30858
TCGA-G3-A25U	1636	0	0.739375	3.56598	2.2657	1.42934	1.28457	1.25438	0.546568	0.708932	1.60202	2.50917	6.33146	2.29557	2.27791	3.664	1.31491	2.50116	3.58034	1.08006
TCGA-G3-A3CG	673	0	0.679416	4.9648	2.79198	3.56095	3.43531	3.50945	0.618639	1.68748	3.16921	5.59908	6.20929	2.67108	4.34181	0.887806	2.23135	2.69849	4.89253	0.644018
TCGA-CC-5260	87	1	5.75322	6.20411	3.28151	6.02061	5.19544	6.39018	2.9988	1.81566	3.27133	2.72404	7.86961	6.0121	4.35407	6.55626	3.98897	5.10803	6.16763	2.11253
TCGA-CC-A7IJ	382	0	4.8354	5.34241	2.56162	7.76397	4.92579	6.86207	4.0559	1.99418	3.346	5.83536	7.66749	3.62172	3.58364	4.55972	5.18956	5.9217	5.67324	2.94284
TCGA-DD-AADU	554	0	0.246082	3.78184	1.327	1.73175	1.63726	1.90943	0.657241	0.710141	0.777154	1.59669	6.26066	2.47621	2.93621	1.75987	1.45471	2.61242	3.6025	1.01578
TCGA-DD-AAE1	552	0	0.681463	3.82509	2.20814	2.24594	1.99316	2.05725	0.788809	1.71509	1.47858	4.11784	6.16159	2.41284	1.23014	2.39706	2.77364	2.12247	3.56944	1.09439
TCGA-2Y-A9HB	260	0	0.672808	3.82841	2.80059	3.42728	3.39538	3.45709	1.4392	1.92659	2.40992	2.76224	6.25068	2.54049	2.80829	2.02451	2.75207	2.85704	3.4636	1.36836
TCGA-DD-A3A9	931	1	2.03394	4.2211	3.76755	3.87742	2.74547	3.04206	0.979049	2.30892	2.80054	1.87546	7.10068	3.53444	1.94937	1.31821	3.84619	2.94622	4.25483	0.6268
TCGA-KR-A7K2	829	0	0.711817	4.20992	2.58017	2.72353	2.31061	2.55277	1.04932	2.60414	1.76766	2.94534	6.24973	2.86419	1.70212	1.9396	2.71046	2.83403	4.13881	0.662336
TCGA-CC-A3MC	363	0	1.1214	4.55022	2.27776	4.56319	3.66936	4.15434	1.59417	1.01756	2.65078	3.96816	7.17765	4.28827	2.41174	4.37203	2.27997	3.43264	4.41769	0.940929
TCGA-DD-A73A	728	0	0.417726	3.67358	2.28764	2.58388	2.19615	2.34907	1.29372	2.70329	3.08847	3.41123	5.58111	3.13848	3.06218	2.66514	2.08248	2.6995	3.48147	1.21318
TCGA-DD-AADG	1145	0	0.220333	3.58652	2.5544	1.60016	1.23765	1.40183	0.393775	1.01709	1.1646	2.41221	6.77328	2.31848	1.32471	0.29461	1.13696	1.56169	3.13342	0.634247
TCGA-DD-A4NL	1711	0	0.583705	3.77942	2.85733	1.94924	1.68592	3.76828	1.28235	1.69922	2.41576	4.1064	5.59279	2.71361	3.07836	1.95732	2.39374	3.24438	3.94386	1.03601
TCGA-2Y-A9GU	1939	0	0.746916	3.62247	2.49763	1.66906	1.67595	1.67049	0.639855	0.928787	1.10021	1.96017	5.30821	2.03631	1.81684	0.319151	1.6302	1.72186	3.018	0.932893
TCGA-ZP-A9CV	1088	1	0.800404	4.78808	2.72522	3.06241	2.96712	3.18528	1.44999	2.864	2.32692	4.67626	6.3717	2.87823	3.69287	2.00233	3.64039	3.98343	4.70756	1.4408
TCGA-2Y-A9GT	1624	1	0.535932	4.54425	2.99732	2.66018	2.55154	2.7921	1.78054	2.67051	2.53732	4.24867	6.08139	2.85177	2.3457	1.93003	2.98287	3.37258	4.41624	1.8098
TCGA-DD-AACU	1567	0	1.00332	5.08202	2.81033	3.43962	3.28865	4.09014	1.46808	1.7349	2.66823	4.65053	7.30866	3.46906	3.77341	2.85233	2.73822	3.70254	4.329	1.05524
TCGA-WX-AA47	556	1	0.248797	5.45554	1.17059	2.21648	1.46958	2.05719	1.01585	0.371943	2.40446	2.25133	4.75708	1.99586	1.80467	0.708397	0.387835	1.01809	5.34167	0.10326
TCGA-DD-A73F	1085	0	0.840844	3.76294	2.77545	3.92475	3.05322	3.23936	2.34733	2.81184	1.87914	3.88411	6.28078	2.36523	2.01296	2.05712	3.20331	3.53371	3.51632	2.19058
TCGA-DD-A4NN	899	1	1.94576	5.10532	3.02392	2.66361	2.05216	2.08478	0.911555	0.897658	1.61996	2.17354	6.76804	2.71355	2.38648	2.06109	2.58747	2.43564	4.88451	0.609674
TCGA-DD-AAEI	1531	0	0.31326	3.60237	2.01652	2.88051	3.05263	2.83847	1.8584	0.993838	2.5957	4.56289	5.77414	2.27618	2.30676	1.92104	2.72217	3.32481	3.79133	1.73841
TCGA-UB-AA0V	314	0	1.778	3.85188	2.95444	2.55428	2.11723	2.56177	1.13732	1.50472	2.0902	3.09234	5.40249	3.58706	3.97482	2.98956	3.07963	3.69903	3.89268	1.98024
TCGA-DD-AADO	453	0	0.192193	3.34423	1.47322	4.12986	3.20706	3.13671	1.82726	2.6083	1.95948	2.97623	6.6322	2.00226	0.690063	1.69132	2.63958	3.02214	3.17733	0.695281
TCGA-DD-AAVY	1970	0	0.158137	4.8696	2.09087	1.4086	1.2799	1.7305	0.594541	0.304769	1.73223	2.66064	5.94381	2.67587	3.3179	1.03903	1.32205	1.99398	2.62157	0.805547
TCGA-FV-A3R3	366	1	1.96318	3.61681	3.78394	3.51587	3.23244	3.5193	2.12517	2.70035	2.08183	2.52231	6.84445	3.3343	3.56889	2.01219	4.04885	3.99517	3.88105	1.7813
TCGA-DD-A4NS	2456	1	2.71199	4.4584	3.81701	4.1391	3.57342	4.29976	2.25724	2.69781	3.00464	4.53036	6.72505	4.25891	4.85532	3.76516	4.11373	4.48257	4.53756	2.46354
TCGA-MI-A75H	747	0	0.374238	2.88748	3.27416	2.78677	2.56241	2.66352	1.26128	1.94433	1.86697	2.77171	6.16948	3.22017	1.1626	0.46252	2.86057	3.15959	2.60801	1.18693
TCGA-UB-A7MC	500	0	0.945107	3.88854	1.96976	1.35815	1.2442	2.5815	0.58092	0.569163	1.09365	1.34008	7.01225	2.84682	0.939378	3.40809	1.6874	2.24953	3.01543	0.985634
TCGA-FV-A4ZQ	12	0	0.629613	4.61229	1.55681	5.66155	3.50845	3.51561	2.99627	2.60236	2.78066	4.2601	6.67396	2.15363	2.41633	2.28906	3.65705	4.21821	4.08917	2.44505
TCGA-DD-AAEG	719	0	1.16892	4.77376	2.83744	3.7729	2.378	2.56323	0.445019	0.613715	2.01422	3.32196	6.34752	3.6147	2.63685	3.16154	1.6316	2.06601	4.52542	0.425477
TCGA-DD-AAD5	1345	0	1.87094	4.72642	1.25288	6.59674	5.68303	6.36888	3.10501	0.980575	5.73312	4.63533	8.06171	4.72862	4.33604	3.04704	4.31137	5.49143	5.31351	2.77969
TCGA-K7-A5RG	519	0	0.946547	4.23769	2.69822	4.34234	4.15947	4.07024	3.66101	3.2901	2.70686	5.53471	7.03095	3.26772	2.25396	3.5643	4.21863	4.51718	4.28907	2.96492
TCGA-XR-A8TD	1030	0	1.30141	4.71866	3.21526	4.00437	4.09439	4.18344	3.21604	2.26735	3.34099	3.74123	7.22845	3.65765	3.55595	3.02318	3.73202	4.16291	4.68797	2.24263
TCGA-DD-AACY	1450	0	0.351043	4.15373	2.29098	2.80368	1.48428	1.80487	0.862459	1.81467	2.48354	4.8162	6.75888	1.86349	2.85617	1.76635	1.80827	2.29082	4.11142	0.407521
TCGA-KR-A7K7	951	0	0.291915	4.659	1.44521	3.28847	3.06437	3.3599	1.53052	2.22008	2.08823	3.91606	6.79735	2.54554	1.28577	1.66679	2.80715	3.61393	4.79875	1.00829
TCGA-G3-A25Y	452	1	1.91515	5.23011	3.30871	4.24552	4.06432	4.03979	1.8995	2.23463	3.41484	4.14172	7.18276	4.14106	3.13036	2.84529	3.70973	3.71598	5.12097	1.61198
TCGA-K7-AAU7	359	0	2.46329	5.28986	2.75344	4.89693	3.99196	5.34023	2.05625	1.30249	4.2128	5.81728	7.11841	4.85478	4.92975	5.24153	3.3293	4.27849	5.0737	1.95947
TCGA-BC-A3KF	8	0	0.469414	3.67318	2.96678	2.83278	1.7087	1.86496	0.848018	1.40756	1.57519	3.45354	6.79464	2.88734	2.97116	3.62853	2.06099	3.30407	3.88992	1.3403
TCGA-2Y-A9H2	1731	0	4.65162	5.42368	2.09887	5.48419	5.15887	5.56085	1.8992	1.49152	3.31535	5.15448	7.04142	4.87236	2.99419	5.27191	4.81609	4.55105	5.28072	1.5066
TCGA-DD-AAW3	1633	0	0.548736	3.61197	2.56139	1.63234	1.20832	1.67145	0.531441	0.841905	2.09682	3.22385	5.83194	1.8368	3.08848	1.59544	1.58917	2.27326	2.92137	1.17897
TCGA-ED-A82E	408	0	4.55654	5.70706	2.97406	4.16525	4.0006	4.94766	1.73898	1.11332	3.40405	3.54752	6.65454	5.0466	3.97999	4.51456	3.4788	4.01891	5.41825	1.12644
TCGA-DD-A4NP	3308	0	0.634051	3.51568	1.6561	1.53924	1.3698	2.09364	0.825199	1.18644	1.16392	1.85726	5.81883	2.39375	0.863065	1.26756	2.48342	3.29433	3.43112	0.890813
TCGA-G3-A6UC	671	0	0.219889	3.5265	2.23536	1.23217	1.07878	2.14673	0.829272	0.629453	1.61536	2.36924	6.08683	2.09621	1.11901	2.26542	1.34785	1.98609	3.43915	0.792309
TCGA-DD-AAW1	1989	0	0.205331	3.91642	2.17287	1.8725	1.68594	3.17148	0.605319	0.423161	1.15724	4.02314	5.78499	2.97775	1.05247	1.46623	1.59649	2.72216	3.68794	1.21902
TCGA-DD-AADA	1233	0	1.13761	3.03728	2.8024	3.16997	2.15993	2.42664	1.07473	2.84041	1.82201	2.01802	5.05565	2.76614	1.98322	0.300426	2.23658	2.50917	3.08342	1.13342
TCGA-ED-A66Y	296	1	1.75962	4.13877	1.99593	6.29166	1.12155	1.19484	0.373702	1.04115	2.70727	2.15952	5.79359	3.67795	2.27676	2.85871	1.71564	1.32064	3.77083	1.15836
TCGA-DD-AAE3	566	0	0.471902	4.23362	3.81765	2.84762	2.41469	2.50085	1.34521	0.786251	1.84819	1.31114	6.65503	2.25911	1.67365	1.81392	2.36829	2.20929	4.04057	1.42461
TCGA-G3-AAV6	65	1	1.68503	3.4538	1.94883	3.62794	2.04572	2.09318	0.689128	1.73665	0.652928	1.4986	6.2747	2.77664	1.73864	2.56979	2.14378	2.08997	2.92775	0.712007
